# Supplementary material for: Low expression of NSD1, NSD2, and NSD3 define a subset of human papillomavirus-positive oral squamous carcinomas with unfavorable prognosis
Source: Infect Agent Cancer. 2021 Feb 15;16:13. doi: 10.1186/s13027-021-00347-6 (PMC7885607; doi:10.1186/s13027-021-00347-6)
Supplement: Supplementary file 1 — Additional file 1. [file 13027_2021_347_MOESM1_ESM.xlsx]

## Sheet: HPV+ Clinical + RNAseq Data
TCGA_Barcode	HPV_Status	Smoking History	Anatomical_Subsite	Patient_Age	Patient_Sex	T_Stage	N_Stage	Overall_Stage	Overall_Surv_Events	Overall_Surv_time	NSD1	NSD2	NSD3	HPV_E6	HPV_E7	CCL2	CCL3	CCL4	CD8A	CXCL10	CXCL9	GZMK	HLA-DMA	HLA-DMB	HLA-DOA	HLA-DOB	ICOS	IRF1
TCGA-BA-4077-01B-01R-1436-07	HPV_16	Heavy Smoker	base of tongue	45	female	t4b	n3	stage ivb	1	1134	1812.32	1380.17	998.556	444.15	972.95	963.908	184.312	239.172	410.01	10015.9	6513.47	72.666	2800.29	2181.42	886.429	147.627	60.6352	5714.11
TCGA-BA-5153-01A-01R-1436-07	HPV_16	Non-Smoker	tonsil	51	male	t2	n1	stage iii	1	1762	3928.92	5300.07	2121.91	225.78	503.28	210.873	206.166	418.922	1063.78	819.487	400.094	187.338	1220.52	2653.8	373.735	57.4441	113.439	3286.34
TCGA-BA-5559-01A-01R-1514-07	HPV_16	Non-Smoker	tonsil	71	male	t3	n2b	stage iva	0	1825	3840.86	4339.87	2226.2	110.44	286.69	402.887	269.157	562.911	1954.5	5029.73	14316.8	232.968	2754.62	3210.09	1795.89	102.707	209.501	7348.15
TCGA-BA-A4IG-01A-11R-A266-07	HPV_16	Unknown	base of tongue	77	male	t2	n2	stage iva	0	855	1362.49	2704.79	1561.4	283.22	624.42	150.967	44.9958	92.5147	190.917	684.188	1212.36	136.249	468.04	460.471	336.838	93.6712	55.5088	1709.26
TCGA-BA-A4IH-01A-11R-A266-07	HPV_16	Unknown	tonsil	57	male	t2	n2b	stage iva	0	622	2122.78	4649.29	1194.11	341.76	661.96	643.896	223.802	231.609	424.927	3333.61	1324.97	56.88	777.731	1068.08	1175.52	166.331	79.5576	2483.07
TCGA-BB-4223-01A-01R-1436-07	HPV_16	Non-Smoker	tonsil	48	male	t3	n2b	stage iva	0	1825	3554.99	2603.43	2743.69	130.23	303.5	300.202	52.4723	197.78	1195.76	2122.1	4236.13	287.588	846.62	1074.17	808.779	149.934	164.985	2153.97
TCGA-BB-4225-01A-01R-1436-07	HPV_33	Unknown	base of tongue	73	male	t3	n2c	stage iva	0	146	1898.7	3758.31	2394.26	509.3	2666.67	125.146	122.636	360.735	938.055	7430.21	1565.93	275.034	1397.04	1551.23	1427.16	148.511	339.937	3869.52
TCGA-BB-4228-01A-01R-1436-07	HPV_16	Heavy Smoker	base of tongue	50	male	t2	n0	stage ii	0	559	2683.8	3043.94	3069.44	259.54	656.51	179.678	122.401	139.663	215.379	2734.01	2138.49	63.162	531.189	767.36	227.933	42.0753	76.5006	772.723
TCGA-BB-7861-01A-11R-2232-07	HPV_16	Unknown	base of tongue	56	male	tx	n1	stage iii	0	682	4274.18	1865.94	1935.84	88.67	181.28	1437.6	410.15	738.908	2420.04	25244.5	34912.2	617.3	1897.22	3050.75	1760.93	318.359	377.593	9782.83
TCGA-BB-7864-01A-11R-2232-07	HPV_56	Heavy Smoker	larynx	61	male	t3	n2c	stage iva	0	1527	167.478	3350.29	1829.03	276.6	964.92	76.3934	12.1201	12.4874	23.1384	62.0696	125.976	4.04	133.688	81.9025	42.604	39.8751	13.5892	636.404
TCGA-BB-7866-01A-11R-2232-07	HPV_16	Unknown	tonsil	40	male	t3	n1	stage iii	0	1368	3438.34	4893.49	1656.36	485.12	1126.91	475.772	115.84	206.481	382.874	865.04	1686.45	71.4598	2214.13	2220.14	1492.76	74.6604	125.619	2494.22
TCGA-BB-A6UM-01A-12R-A34R-07	HPV_16	Heavy Smoker	tonsil	52	male	t2	n2b	stage iii	0	393	2740.41	3972.65	1062.88	130.03	257.08	135.936	221.172	371.437	633.39	12947.8	1171.99	69.4378	2683.46	1515.88	1533.88	123.838	113.893	8750.58
TCGA-CN-4741-01A-01R-1436-07	HPV_16	Heavy Smoker	alveolar ridge	75	male	t4a	n0	stage iva	0	1825	4606.41	4682.47	1724.08	321.39	837.84	112.21	55.2524	71.2824	146.658	487.381	888.472	26.9441	1041.61	1053.21	421.555	54.9625	36.8349	2069.39
TCGA-CN-5374-01A-01R-1436-07	HPV_16	Heavy Smoker	tonsil	56	female	t2	n2	stage iva	1	1732	2851.89	2786.17	855.321	75.7	180.98	137.322	74.0559	131.927	587.543	1098.58	4165.28	321.236	1081.41	930.358	453.654	173.869	109.858	3462.1
TCGA-CN-A499-01A-11R-A24H-07	HPV_16	Non-Smoker	tonsil	60	female	t1	n0	stage i	0	717	2642.5	3632.38	1250.42	1184.13	2726.43	584.317	318.718	430.017	690.557	42128.6	24666.9	134.064	1612.14	1083.05	498.735	166.054	220.067	5011.64
TCGA-CN-A49C-01A-11R-A24H-07	HPV_16	Heavy Smoker	tonsil	67	male	t4a	n2b	stage iva	0	645	1873.62	2952.98	691.336	169.7	481.4	50.5522	51.9185	83.7982	125.697	875.783	297.848	52.3739	710.919	502.789	234.999	41.3526	33.246	1798.18
TCGA-CN-A6UY-01A-12R-A34R-07	HPV_16	Heavy Smoker	base of tongue	57	male	t3	n2a	stage iva	0	713	1758.54	2249.17	721.058	57.15	209.8	182.47	426.13	670.893	906.836	2186.88	524.256	420.066	4199.56	5272.33	1272.88	168.859	107.497	6626.12
TCGA-CN-A6V1-01A-12R-A34R-07	HPV_16	Non-Smoker	tonsil	59	male	t2	n2b	stage iva	0	603	1414	2021.11	707.599	2.02	8.05	265.35	380.274	656.455	1584.88	3502.5	5647.56	987.992	10218.1	8021.87	6527.84	1507.93	287.011	7662.95
TCGA-CN-A6V6-01A-12R-A34R-07	HPV_16	Heavy Smoker	base of tongue	59	male	t2	n2b	stage iva	0	635	2204.06	2997.29	1016.13	120.57	271.64	325.084	149.449	521.156	1502.16	8030.66	7149.29	116.238	1677.15	1455.53	542.871	136.446	106.658	5652.66
TCGA-CN-A6V7-01A-12R-A34R-07	HPV_16	Non-Smoker	tonsil	40	male	t2	n2b	stage iva	0	594	2734.41	5015.78	972.554	79.56	343.63	103.763	153.006	218.781	262.044	331.337	537.455	30.9529	210.691	245.864	126.626	16.3241	37.9876	2233.72
TCGA-CQ-5323-01A-01R-1686-07	HPV_16	Heavy Smoker	alveolar ridge	82	male	t3	n0	stage iii	0	1466	4014.07	3225.04	1364.6	152.52	344.55	487.444	109.12	141.497	293.785	2372.47	2064.89	45.5667	1216.51	891.548	296.783	121.249	62.954	3952.05
TCGA-CR-5243-01A-01R-1514-07	HPV_16	Non-Smoker	tonsil	51	male	t3	n2b	stage iva	0	1825	3692.77	4474.96	1678.66	202.11	516.28	120.672	42.3529	93.7815	395.63	1955.97	1212.1	133.445	1201.01	980.168	242.017	68.0706	144.874	3093.88
TCGA-CR-5248-01A-01R-2016-07	HPV_16	Heavy Smoker	tonsil	53	male	t4a	n2c	stage iva	0	1663	3384.47	2814.85	1396.19	104.92	269.66	390.327	411.822	936.492	1101.61	820.713	11942.8	669.272	2396.68	2112.36	1139.23	205.139	273.083	3718.93
TCGA-CR-5249-01A-01R-1514-07	HPV_16	Non-Smoker	tonsil	35	female	t2	n0	stage ii	0	1152	3699.78	3325.52	1543.53	157.68	431.25	244.42	52.4554	91.1458	598.214	663.318	1384.67	222.098	1531.99	1635.79	846.726	236.51	188.616	2929.48
TCGA-CR-5250-01A-01R-1514-07	HPV_16	Heavy Smoker	base of tongue	71	male	t2	n0	stage ii	0	799	4170.18	2827.19	1756.48	162.96	410.6	128.313	15.2567	35.9903	160.783	846.553	1220.93	61.8094	605.575	1375.84	165.086	143.855	125.575	1678.51
TCGA-CR-6467-01A-11R-1873-07	HPV_33	Unknown	tonsil	59	male	t2	n2b	stage iva	0	1777	2484.27	4121.83	2374.89	155.23	775.33	836.92	101.966	378.468	1785.61	965.106	4988.68	454.479	1070.78	1061.51	863.934	256.267	198.371	3594.37
TCGA-CR-6470-01A-11R-1873-07	HPV_16	Non-Smoker	tonsil	38	male	t1	n2c	stage iva	0	1521	3682.32	3603.63	2267.46	106.94	242.58	768.75	90.137	227.19	1234.95	6380.52	5122.66	265.239	1393.43	1642.41	848.174	253.643	244.183	5312.95
TCGA-CR-6471-01A-11R-1873-07	HPV_33	Heavy Smoker	oral cavity	58	male	t4a	n0	stage iva	1	1202	5697.66	2461.33	773.828	1461.03	6934.72	804.688	51.5625	132.812	861.328	1842.58	2176.95	203.125	860.938	762.5	556.641	41.9453	122.266	3351.95
TCGA-CR-6472-01A-11R-1873-07	HPV_16	Non-Smoker	base of tongue	59	male	t2	n3	stage ivb	0	1050	3586.09	2193.19	1691.19	217.66	594.15	119.119	20.5205	34.5345	106.607	218.218	1509.01	89.5896	249.75	154.154	116.617	41.8118	41.5415	1070.03
TCGA-CR-6473-01A-11R-1873-07	HPV_16	Heavy Smoker	hypopharynx	68	male	t3	n2b	stage iva	0	1125	2997.16	7100.39	1046.7	169.22	350.78	798.268	83.1149	73.9814	114.169	2129.02	618.795	22.3771	359.403	214.181	74.8947	41.425	90.8784	4009.32
TCGA-CR-6480-01A-11R-1873-07	HPV_16	Non-Smoker	tonsil	53	male	t2	n2a	stage iva	0	362	4014.84	3524.08	1674.8	104.34	240.52	128.958	43.2058	74.5383	218.997	506.267	846.636	68.6016	1789.25	1753.3	784.301	51.9624	40.5673	2733.89
TCGA-CR-6481-01A-11R-1873-07	HPV_16	Non-Smoker	tonsil	47	male	t2	n2a	stage iva	0	311	3206.88	2206.4	1326.12	96.58	209.1	590.659	355.781	629.112	1534.67	2127.76	14284.2	592.737	3456.65	3445.57	2310.67	245.645	430.263	3817.67
TCGA-CR-6482-01A-11R-1873-07	HPV_16	Heavy Smoker	tonsil	62	male	t2	n2b	stage iva	0	345	3351.91	3192.65	1961	110.18	240.61	369.576	94.3338	173.558	550.893	1321.08	6951.71	196.018	3752.53	3532.01	4222.97	424.004	205.411	3213.57
TCGA-CR-6487-01A-11R-1873-07	HPV_16	Unknown	tonsil	50	male	t2	n0	stage ii	0	234	1762.76	2227.38	1488.56	90.52	236.53	423.091	475.889	1001.76	2924.67	3076.73	14609.3	349.173	3546.99	4084.83	1915.87	195.248	400.915	4744.05
TCGA-CR-7368-01A-11R-2132-07	HPV_16	Heavy Smoker	oral cavity	54	male	t4a	n0	stage iva	0	1245	3193.05	3861.09	2056.8	516.58	1626.23	148.028	111.831	151.56	204.532	506.474	1416.13	53.8552	1312.54	1037.67	397.293	69.1672	80.93	1514.28
TCGA-CR-7369-01A-11R-2132-07	HPV_16	Heavy Smoker	oral cavity	59	male	t4a	n0	stage iva	1	1090	2531.4	1703.71	1150.54	250.85	474.25	408.534	51.7522	50.724	195.699	186.445	179.59	70.9451	380.773	359.524	259.447	40.4284	45.5831	663.148
TCGA-CR-7385-01A-11R-2016-07	HPV_16	Unknown	tonsil	42	male	t2	n2b	stage iva	0	997	3137.83	4337.49	1350.64	328.75	806.24	191.973	129.804	285.568	550.64	1018.62	1953.2	203.587	1033.65	1070.54	608.711	124.625	129.12	2994.02
TCGA-CR-7404-01A-11R-2132-07	HPV_16	Non-Smoker	tonsil	53	male	t3	n2b	stage iva	0	1472	3292.67	2801.8	1552.34	223.13	525.74	419.021	96.8431	167.418	453.2	1246.62	4446.24	203.814	1140.6	1079.52	526.624	161.408	147.48	2688.49
TCGA-CV-5442-01A-01R-1514-07	HPV_16	Unknown	hard palate	76	female	t4a	n2b	stage iva	0	1825	3041.38	2401.26	1680.46	91.92	244.18	40.8591	22.5249	30.9062	34.5731	23.5726	146.674	1.0477	112.624	96.3855	85.9089	14.6674	10.4767	246.186
TCGA-CV-5443-01A-01R-1514-07	HPV_16	Unknown	larynx	63	male	t3	n1	stage iii	0	1825	2752.63	3732.29	1229.31	126.27	358.08	811.651	143.754	448.419	690.376	1208.01	7103.13	191.081	1609.1	1531.61	712.265	119.257	69.2151	3549.08
TCGA-CV-5971-01A-11R-1686-07	HPV_16	Unknown	oral tongue	60	male	t2	n2b	stage iva	0	701	1988.98	1521.99	773.995	47.59	112.67	2193.05	151.332	152.776	318.194	2723.25	1568.94	240.542	1728.58	1064.02	756.659	72.3214	127.133	2019.15
TCGA-CV-6433-01A-11R-1686-07	HPV_16	Unknown	oral tongue	57	male	t2	n0	stage ii	0	641	1829.46	4345.16	1594.83	142.08	348.37	183.356	289.596	771.571	3224.93	11365.6	12625.3	935.238	2804.48	3122.38	1136.64	210.826	134.543	3616.49
TCGA-CV-6939-01A-11R-1915-07	HPV_33	Non-Smoker	oral tongue	60	male	t4a	n1	stage iva	1	666	3139.18	2702.51	1995.05	57.98	258.17	1132.26	106.53	167.546	437.995	1470.98	1269.46	115.435	1456.46	1397.43	956.794	128.209	103.562	2450.61
TCGA-CV-6961-01A-21R-1915-07	HPV_16	Heavy Smoker	oral tongue	61	male	t2	n0	stage ii	1	76	3875.52	1635.3	1298.32	274.31	500.86	754.573	43.2096	73.9493	125.859	1975.17	2241.97	8.6999	2295.91	1270.48	1423.89	66.3427	29.5797	1971.4
TCGA-CV-7100-01A-11R-2016-07	HPV_33	Unknown	oral cavity	66	male	t2	n0	stage ii	1	274	3711.58	4700.24	1788.18	129.28	544.3	272.813	166.43	212.293	408.511	17448.7	9833.57	43.9716	807.092	598.582	189.125	30.5201	56.7376	7148.83
TCGA-CV-7406-01A-11R-2081-07	HPV_16	Unknown	base of tongue	49	male	t2	n0	stage ii	1	1748	3026.22	1583.47	1537.34	64.34	126.79	980.75	99.5685	44.4739	25.224	50.1162	145.37	6.306	375.373	264.852	160.969	18.4434	7.3017	854.242
TCGA-DQ-7590-01A-11R-2232-07	HPV_16	Unknown	tonsil	51	male	t1	n2b	stage iva	0	1413	2995.25	2404.63	1171.73	115.31	257.08	567.886	1150.65	1321.35	1678.03	5632.16	13081.6	486.877	3493.28	3536.27	1766.48	115.772	271.957	3774.28
TCGA-DQ-7591-01A-11R-2081-07	HPV_35	Unknown	base of tongue	62	male	t4a	n2b	stage iva	0	622	2682.04	4293.6	1699.37	1044.48	2039.68	827.352	230.948	391.85	864.913	3438.33	1621.71	245.668	1429.34	1312.6	1062.36	116.946	269.524	6229.33
TCGA-DQ-7593-01A-11R-2232-07	HPV_16	Unknown	base of tongue	58	male	t4a	n1	stage iva	0	1224	2812.87	2684.9	1178.57	98.89	236.23	873.884	304.315	525.298	889.509	2428.2	2379.09	351.19	2432.66	2356.77	1925.6	579.974	315.476	3131.23
TCGA-DQ-7594-01A-11R-2232-07	HPV_16	Non-Smoker	base of tongue	47	male	t4a	n3	stage ivb	0	1218	2559.75	3057.27	1379.01	149.05	358.91	343.264	93.6776	195.631	511.089	6288.65	6444.89	169.48	2483.28	1695.8	1264.48	207.061	183.052	3296.86
TCGA-DQ-7596-01A-11R-2232-07	HPV_16	Non-Smoker	tonsil	48	male	t2	n2a	stage iva	0	1265	2790.72	3008.08	1467.96	214.07	541.45	363.174	32.9341	76.0479	358.084	791.916	910.778	254.491	780.838	821.856	573.952	237.566	115.868	2079.08
TCGA-H7-A76A-01A-51R-A34R-07	HPV_16	Unknown	tonsil	57	male	t2	n2b	stage iva	0	637	1366.86	1595.1	991.618	107.25	187.45	728.562	186.976	499.678	565.442	2235.98	5648.61	669.89	4261.77	3225.02	1805.29	392.128	124.436	3925.69
TCGA-HD-7754-01A-11R-2081-07	HPV_16	Unknown	tonsil	69	male	t2	n2b	stage iva	0	783	2539.81	2970.49	1983.74	105.39	290.48	121.894	55.5533	50.9688	65.2617	47.4631	149.131	26.9676	534.768	677.427	401.009	26.582	16.4503	357.569
TCGA-HD-7832-01A-11R-2132-07	HPV_33	Heavy Smoker	floor of mouth	52	male	t4a	n2	stage iva	0	836	3369.34	3254.3	1009.12	224.12	1122.18	464.749	243.423	203.788	156.086	6635.92	584.356	2.1045	568.572	420.905	105.928	63.9284	88.7408	4717.57
TCGA-HD-8314-01A-11R-2403-07	HPV_35	Non-Smoker	base of tongue	58	male	t1	n1	stage iii	0	670	2874.27	2251.47	1640.92	174.8	258.34	119.339	49.0144	67.6612	230.155	433.138	2199.79	99.0943	1147.04	1270.64	581.779	42.1151	78.8492	1086.2
TCGA-HD-A634-01A-11R-A28V-07	HPV_16	Heavy Smoker	tonsil	56	male	t3	n1	stage iii	1	130	1194.87	3362.56	1065.13	222.92	581.66	188.718	78.4615	23.0769	12.8205	16.4103	2.5641	0.5128	186.154	122.051	22.0513	3.0769	1.0256	586.59
TCGA-HL-7533-01A-11R-2232-07	HPV_16	Heavy Smoker	oral cavity	65	male	t2	n2b	stage iva	0	1057	2885.09	5075.24	621.523	248.48	376.23	129.959	260.83	430.461	609.667	6980.85	8326.04	42.8637	4358.41	2174.19	1156.41	269.517	58.8235	2828.72
TCGA-IQ-A61I-01A-11R-A30B-07	HPV_35	Non-Smoker	oropharynx	63	male	t1	n2a	stage iva	1	2	1355.92	2173.75	647.798	223.55	537.07	93.1046	108.841	192.766	255.273	2498.05	855.863	95.2901	2863.51	2712.71	323.025	107.735	121.954	3373.66
TCGA-KU-A6H7-01A-11R-A31N-07	HPV_16	Heavy Smoker	tonsil	55	female	t2	n2a	stage iva	0	586	1743.39	3279.8	723.038	168.94	514.92	89.519	314.734	700.76	1387.34	15404.6	11270.9	212.658	2090.94	1727.59	363.747	191.344	88.7089	7556.02
TCGA-MZ-A5BI-01A-31R-A34R-07	HPV_33	Unknown	tonsil	53	male	t2	n2b	stage iva	1	217	1766.85	2318.15	1094.53	102.19	443.93	1029.45	485.144	455.562	604.548	6925.95	1770.62	175.878	4272.18	3389.56	2554.27	615.257	428.132	5263.28
TCGA-MZ-A6I9-01A-11R-A31N-07	HPV_16	Unknown	base of tongue	68	male	t4a	n2b	stage iva	1	489	1228.51	1659.38	703.112	536.01	1694.57	294.516	44.9956	34.0875	101.354	97.7176	140.441	36.8145	786.286	381.78	184.982	130.033	24.543	1513
TCGA-P3-A5Q5-01A-11R-A28V-07	HPV_16	Heavy Smoker	tonsil	54	male	tx	n2	stage iva	0	910	2236.74	3183.69	988.601	28.59	104.01	1106.53	735.642	1079.35	1766.77	2032.44	6956.16	579.57	4738.71	4860.15	2114.86	165.563	274.441	2091.84
TCGA-P3-A5QE-01A-11R-A28V-07	HPV_16	Non-Smoker	base of tongue	49	male	t1	n1	stage iii	0	1559	3243.94	5052.49	2026.76	294.13	753.9	78.2259	40.0487	155.703	829.793	4308.04	2623.75	309.909	1686.16	1668.57	1484.05	152.522	168.803	3995.59
TCGA-P3-A5QF-01A-11R-A28V-07	HPV_16	Non-Smoker	alveolar ridge	49	male	t4	n2b	stage iva	1	330	1253.15	1926.34	996.27	122.04	338.17	448.951	99.3007	173.893	87.6457	985.548	1166.9	13.986	609.324	467.133	135.664	37.4126	25.641	2558.19
TCGA-P3-A6SW-01A-11R-A34R-07	HPV_16	Unknown	tonsil	50	male	t4	n2b	stage iva	0	1120	2359.57	2141.76	1046.47	78	210.53	73.8539	91.3785	246.597	695.353	602.097	1466.44	280.394	2474.73	1204.19	595.212	446.397	42.5598	1737.24
TCGA-P3-A6T6-01A-11R-A34R-07	HPV_16	Non-Smoker	alveolar ridge	53	male	t4	n0	stage iva	1	395	939.263	3254.86	936.008	298.87	801.1	183.946	15.4645	21.1619	30.115	197.782	204.294	23.6037	618.579	229.525	55.3465	55.6314	8.1392	1468.03
TCGA-QK-A6IF-01A-11R-A31N-07	HPV_16	Non-Smoker	tonsil	61	male	t1	n2b	stage iva	0	704	2568.97	3291.63	1033.31	129.34	320.11	454.265	202.112	281.397	614.135	1008.61	3071.97	515.353	1620.15	1895.04	1473.27	541.667	308.042	5037.97
TCGA-QK-A6V9-01A-11R-A34R-07	HPV_16	Non-Smoker	tonsil	56	male	t2	n0	stage ii	0	833	2726.49	7431.25	1442.49	248.86	462.97	170.851	135.257	346.946	734.357	7794.31	8185.09	116.148	1674.78	1371.67	455.227	81.2139	115.774	4827.77
TCGA-RS-A6TP-01A-12R-A34R-07	HPV_16	Unknown	tonsil	58	male	t2	n0	stage ii	0	516	4346.89	8563.44	1739.76	144.96	373.07	381.022	162.707	179.184	127.106	4252.74	1693.86	25.8919	857.374	301.582	42.0743	28.3428	20.89	6436.96
TCGA-T2-A6X0-01A-11R-A34R-07	HPV_16	Unknown	tonsil	49	male	t1	n2a	stage iva	0	216	2956.15	4424.5	1481.84	117.88	232.46	32.3163	44.5525	146.835	560.985	2215.39	5857.71	199.231	1038.51	870.97	734.175	113.113	48.6313	649.042
TCGA-TN-A7HI-01A-11R-A34R-07	HPV_33	Unknown	tonsil	56	male	t1	n0	stage i	0	412	978.517	2600.79	1802.53	175.18	1080.12	801.942	953.686	496.616	505.812	1267.29	2034.28	222.557	1663.66	977.597	374.301	365.813	97.4838	2732.07
TCGA-TN-A7HL-01A-11R-A34R-07	HPV_16	Unknown	hypopharynx	59	male	t4a	nx	stage iva	0	619	2013.52	2118.58	743.083	29.57	84.37	490.119	550.81	1134.77	1569.81	5420.88	4659.44	634.961	2806.58	2377.66	920.566	159.062	114.752	8069.35
TCGA-UP-A6WW-01A-12R-A34R-07	HPV_16	Non-Smoker	oral tongue	58	male	t2	n2c	stage iva	0	518	1831.3	2893.34	776.229	69.31	156.49	317.184	155.803	130.359	122.691	911.467	1368.77	79.4702	1591.15	1637.85	452.074	79.749	59.2541	3570.28

## Sheet: HPV- Clinical + RNAseq Data
TCGA_Barcode	HPV_Status	Anatomical_Subsite	Patient_Age	Patient_Sex	T_Stage	N_Stage	Overall_Stage	Overall_Surv_Events	Overall_Surv_time	NSD1	NSD2	NSD3	CCL2	CCL3	CCL4	CD8A	CXCL10	CXCL9	GZMK	HLA-DMA	HLA-DMB	HLA-DOA	HLA-DOB	ICOS	IRF1
TCGA.4P.AA8J.01A.11R.A39I.07	Negative	oral tongue	66	male	t4a	n2a	stage iva	0	102	1058.08	1018.64	440.61	550.917	396.241	264.982	154.676	834.386	854.722	124.48	1217.69	779.541	496.072	129.946	68.4024	3104.14
TCGA.BA.4074.01A.01R.1436.07	Negative	oral tongue	69	male	t3	n2c	stage iva	1	462	580.385	657.461	345.687	769.607	385.382	121.781	31.6013	1303.75	131.8	21.5814	490.591	800.052	53.9534	106.597	53.5681	1224.3
TCGA.BA.4075.01A.01R.1436.07	Negative	oral tongue	49	male	t4a	n1	stage iva	1	283	428.246	503.283	775.559	1006.03	820.046	222.967	10.7195	205.815	13.3994	4.8238	367.681	787.351	115.771	55.2968	21.9751	610.43
TCGA.BA.4076.01A.01R.1436.07	Negative	larynx	39	male	t3	n2c	stage iva	1	415	2142.46	781.844	465.958	81.3328	122.262	73.4619	9.9698	124.361	180.506	2.0989	142.201	187.328	71.363	20.1653	55.6211	760.152
TCGA.BA.4078.01A.01R.1436.07	Negative	larynx	83	male	t2	n2a	stage iva	1	276	1941.28	2036.21	1783.5	1721.42	99.3275	81.9969	127.781	689.602	1334.97	35.9545	795.654	1129.33	444.904	47.3461	53.285	1160.53
TCGA.BA.5149.01A.01R.1514.07	Negative	floor of mouth	47	male	t3	n2b	stage iva	1	806	2360.71	2955.85	892.882	167.351	99.2471	122.519	134.155	1789.87	3440.79	6.5024	421.629	391.513	201.232	35.8385	59.8905	2932.07
TCGA.BA.5151.01A.01R.1436.07	Negative	buccal mucosa	72	male	t4a	n0	stage iva	0	722	3447.36	730.887	892.061	517.678	280.187	148.899	123.282	550.5	519.279	32.2882	642.562	532.355	153.969	54.8632	99.533	847.141
TCGA.BA.5152.01A.02R.1873.07	Negative	alveolar ridge	56	male	t4a	n0	stage iva	0	1288	1665.05	993.949	3689.56	147.05	201.513	266.263	450.227	3563.39	1310.14	150.983	1360.67	1053.25	425.719	81.7821	313.162	2896.64
TCGA.BA.5555.01A.01R.1514.07	Negative	larynx	54	male	t2	n2c	stage iva	0	520	1687.88	2050.4	1399.03	320.84	85.622	64.2973	195.477	528.271	931.502	17.1244	4624.23	2183.2	497.577	151.942	53.958	1229.66
TCGA.BA.5556.01A.01R.1514.07	Negative	floor of mouth	58	female	t2	n0	stage ii	0	725	3885.29	1996.29	927.8	349.19	125.844	269.568	1085.02	17154.5	15142	204.453	2346.83	1711.2	1558.03	110.978	155.533	5006.76
TCGA.BA.5557.01A.01R.1514.07	Negative	oral tongue	41	female	t2	n2	stage iva	0	623	2121.91	795.14	651.445	470.465	4006.7	2269.38	266.862	178.886	920.821	67.4487	1058.65	955.593	392.543	36.8747	90.0712	944.952
TCGA.BA.5558.01A.01R.1514.07	Negative	hard palate	65	male	t4a	n1	stage iva	0	1825	2806.97	1178.83	594.08	583.536	284.671	193.025	315.491	2040.15	1858.88	48.2563	849.959	740.47	423.763	30.6934	114.355	2402.85
TCGA.BA.6868.01B.12R.1915.07	Negative	larynx	53	male	t3	n3	stage ivb	1	472	1851.67	1148.56	2740.46	150.881	145.482	69.8913	40.4949	390.851	171.579	4.1995	126.284	75.5906	55.1931	42.8166	19.1976	1013.82
TCGA.BA.6869.01A.11R.1873.07	Negative	larynx	62	male	t3	n0	stage iii	0	644	1281.16	1607.68	958.316	383.735	120.147	135.268	117.287	510.83	337.965	25.3371	885.574	664.487	333.061	73.3265	27.7891	2103.25
TCGA.BA.6870.01A.11R.1873.07	Negative	larynx	60	female	t3	n2c	stage ivc	1	451	1427.19	1299.01	3024	492.359	62.5522	56.4121	63.3197	99.3928	39.1431	53.3421	647.78	439.017	246.371	256.176	76.3674	1136.22
TCGA.BA.6871.01A.11R.1873.07	Negative	base of tongue	75	male	t3	n2b	stage iva	1	108	2129.58	2985.85	1509	722.187	116.72	194.855	323.473	775.241	782.315	55.3055	575.884	531.511	191.961	57.0932	62.0579	2872.23
TCGA.BA.6872.01A.11R.1873.07	Negative	floor of mouth	47	male	t3	n2c	stage iva	1	384	1669.53	2321.87	485.258	142.506	195.332	207.002	73.0958	465.602	951.474	17.199	336.609	301.597	171.376	60.2457	50.3686	1236.31
TCGA.BA.6873.01A.11R.1873.07	Negative	oral tongue	28	male	t2	n2b	stage iva	0	122	2218.11	2807.4	607.143	111.607	87.3724	143.495	225.765	6000.64	11914.5	24.2347	971.939	686.862	241.709	67.1492	49.1071	2182.22
TCGA.BA.7269.01A.11R.2016.07	Negative	oral tongue	61	male	t2	n1	stage iii	0	1273	271.99	758.079	1060.51	336.868	126.263	70.8671	57.8915	205.115	126.263	22.4579	1031.07	354.336	97.3175	22.4579	18.4654	681.223
TCGA.BA.A4IF.01A.11R.A266.07	Negative	oropharynx	59	male	t4	n0	stage iva	0	895	4311.04	2821.33	1016.84	80.449	44.9018	43.0309	22.4509	73.9008	50.0468	3.7418	233.863	147.802	57.9981	72.4556	20.58	961.497
TCGA.BA.A4II.01A.11R.A266.07	Negative	oropharynx	46	male	t1	n0	stage i	0	918	1935.33	1791.26	990.633	607.047	571.365	225.691	111.062	594.112	921.499	24.0856	316.236	320.696	157.003	92.1588	132.917	1116.7
TCGA.BA.A6D8.01A.31R.A31N.07	Negative	floor of mouth	59	male	t4a	n2c	stage iva	0	850	734.247	747.945	397.945	269.863	257.534	38.3562	24.6575	21.2329	41.7808	26.0274	524.658	293.151	154.794	80.1849	28.7671	402.74
TCGA.BA.A6DA.01A.31R.A31N.07	Negative	larynx	41	female	t4a	n2c	stage iva	0	351	538.545	982.628	402.823	58.6319	312.704	118.35	100.977	2096.63	1541.8	28.2302	322.476	292.074	127.036	80.8035	9.772	900.076
TCGA.BA.A6DB.01A.11R.A30B.07	Negative	oral tongue	24	female	t2	n0	stage ii	0	216	967.984	880.3	514.566	1034.9	130.372	311.509	859.533	3826.94	5093.74	769.541	1810.21	1660.22	662.244	206.438	200.75	2720.35
TCGA.BA.A6DD.01A.12R.A31N.07	Negative	floor of mouth	44	male	t4a	n2c	stage iva	1	173	1306.08	1518.96	764.623	129.065	104.898	209.796	539.401	6051.68	6404.94	163.517	1752.92	1064.4	240.648	92.2844	90.5001	2846.42
TCGA.BA.A6DE.01A.22R.A31N.07	Negative	oral tongue	70	female	t3	n0	stage iii	0	440	642.978	2537	1278.12	358.002	189.509	145.694	79.4372	1167.33	695.342	14.605	472.705	158.162	51.652	23.3503	23.8668	1660.15
TCGA.BA.A6DG.01A.21R.A30B.07	Negative	oral tongue	49	male	t4a	n2b	stage iva	1	69	1209.98	913.451	591.601	595.496	425.563	214.729	182.106	173.828	288.74	75.9586	674.376	618.868	283.384	49.5386	60.8643	1488.29
TCGA.BA.A6DI.01A.11R.A30B.07	Negative	larynx	62	male	t3	n0	stage iii	1	336	1527	1981.52	844.051	618.737	96.8966	85.6114	96.5074	1729.74	4612.9	7.0046	1510.26	821.091	672.05	48.8258	28.0183	2402.7
TCGA.BA.A6DJ.01A.11R.A30B.07	Negative	alveolar ridge	62	male	t4	n2b	stage iva	1	407	1355.12	1479.38	737.309	727.351	712.631	553.307	376.231	13827.5	4145.47	138.976	2291.16	1201	406.971	111.657	132.915	5236.38
TCGA.BA.A6DL.01A.21R.A30B.07	Negative	oropharynx	59	male	t3	n0	stage iii	0	623	873.696	1065.04	895.005	127.414	77.6915	47.9467	88.7902	139.401	161.154	17.3141	450.166	283.241	61.2653	79.1254	23.0855	1489.79
TCGA.BA.A8YP.01A.11R.A39I.07	Negative	oropharynx	50	male	t4	n3	stage ivb	0	499	1796.09	2299.55	958.893	242.165	188.441	100.122	18.722	148.148	272.69	6.105	436.711	443.63	217.745	24.3549	42.735	404.119
TCGA.BB.4217.01A.11R.2081.07	Negative	larynx	68	male	t4a	n2c	stage iva	0	187	1866.74	2760.82	1545.56	1783.22	39.8633	73.6522	333.333	100.987	501.519	342.445	1463.17	1405.85	1575.55	422.574	170.463	1294.51
TCGA.BB.4224.01A.01R.1436.07	Negative	oral tongue	52	male	t3	n0	stage iii	0	278	748.969	2417.32	3697.21	15.5749	85.6619	33.4402	44.4343	408.612	353.642	2.2904	477.325	381.127	147.962	132.226	9.1617	673.793
TCGA.BB.4227.01A.01R.1873.07	Negative	hypopharynx	66	male	t4a	n2b	stage iva	0	134	1648.4	1006.56	643.326	180.131	134.603	77.6939	43.5482	19.2998	26.2279	6.4333	334.529	295.93	81.6529	55.7367	20.2895	675.883
TCGA.BB.7862.01A.21R.2232.07	Negative	larynx	67	male	t2	n2b	stage iva	0	1117	1978.01	2714.08	3754.4	259.897	26.0264	15.0293	40.6891	244.501	366.569	23.827	207.845	282.991	60.4839	12.0491	23.827	1045.23
TCGA.BB.7863.01A.11R.2232.07	Negative	oral tongue	43	female	t3	n0	stage iii	0	1025	2631.99	1250.23	446.018	158.251	70.8287	72.0429	37.6404	348.477	395.426	1.2142	140.038	103.207	57.4724	16.6306	32.7836	671.78
TCGA.BB.7870.01A.11R.2232.07	Negative	larynx	58	male	t3	n2b	stage iva	0	1825	552.509	1307.62	700.744	224.442	112.454	103.16	121.747	886.152	272.769	44.145	177.974	124.535	35.7807	31.4266	32.5279	2525.88
TCGA.BB.7871.01A.11R.2232.07	Negative	base of tongue	64	female	t4a	n2c	stage iva	0	750	1804.42	2156.63	2966.39	277.707	208.28	89.7468	56.2188	293.286	553.382	47.7521	793.836	827.703	362.713	63.5001	37.5921	1121.62
TCGA.BB.7872.01A.11R.2232.07	Negative	oral tongue	63	male	t2	n2c	stage iva	0	1168	2245.44	777.464	1150.6	244.078	68.2328	128.278	184.813	9510.07	9908.96	55.7559	881.957	722.878	252.656	61.3744	111.902	3136.1
TCGA.BB.8596.01A.11R.2403.07	Negative	hypopharynx	69	female	t4	n1	stage iva	0	1825	1409.21	1682.24	1113.16	2142.76	66.4474	60.5263	95.3947	253.947	539.474	45.3947	1328.29	1213.16	609.868	63.8289	46.0526	1568.11
TCGA.BB.8601.01A.11R.2403.07	Negative	floor of mouth	84	male	t2	n0	stage ii	0	624	641.775	1012.65	1019.75	361.845	30.315	16.77	12.9	2.58	5.16	1.29	37.41	34.83	10.32	30.9923	7.74	624.315
TCGA.BB.A5HU.01A.11R.A28V.07	Negative	oral cavity	47	male	t4	n2b	stage iva	0	782	1620.6	2651.02	970.882	323.772	122.555	127.336	51.7166	292.916	910.474	20.8605	482.834	334.637	199.913	63.2203	53.455	415.837
TCGA.BB.A5HY.01A.11R.A28V.07	Negative	hypopharynx	64	male	t3	n2b	stage iva	1	321	2529.64	2074.19	735.627	98.1733	180.208	127.311	34.9658	360.417	83.38	3.5862	435.728	128.656	37.6555	67.1389	64.5523	653.489
TCGA.BB.A5HZ.01A.21R.A28V.07	Negative	oral cavity	65	male	t4	n1	stage iva	0	827	935.57	934.505	620.341	417.998	80.4047	61.2354	26.0916	109.159	59.6379	13.312	158.679	113.951	43.6635	62.5825	25.5591	377.492
TCGA.BB.A6UO.01A.12R.A34R.07	Negative	oral tongue	61	female	t3	n2	stage iva	1	268	1279.75	1704.96	388.803	586.639	111.283	99.605	61.8238	907.436	410.785	17.8602	365.447	291.259	76.2494	88.4699	39.842	1072.03
TCGA.C9.A47Z.01A.11R.A24H.07	Negative	oral tongue	72	female	t2	n1	stage iii	1	191	1681.95	1179.97	419.355	216.186	211.092	157.895	88.2852	7384.27	2880.59	4.5274	570.458	290.323	61.6865	69.3096	108.093	1617.22
TCGA.C9.A480.01A.12R.A24H.07	Negative	oral tongue	45	female	t3	n0	stage iii	0	386	1948.9	549.919	424.28	302.63	90.7391	112.676	208.401	2270.47	2316.84	11.9656	596.286	427.272	203.914	98.432	45.8681	3332.12
TCGA.CN.4722.01A.01R.1436.07	Negative	larynx	61	female	t2	n0	stage ii	0	1483	2705.76	1047.79	882.851	443.809	19.5448	19.5448	134.43	52.4371	93.4334	69.1217	525.325	406.149	168.275	82.0927	33.3691	595.776
TCGA.CN.4723.01A.01R.1436.07	Negative	larynx	67	male	t4a	n0	stage iva	0	1699	4209.53	1804.31	1232.6	757.785	119.185	131.872	228.374	1487.12	4735.49	30.7574	740.869	980.392	334.102	60.742	123.414	1391.91
TCGA.CN.4725.01A.01R.1436.07	Negative	oral tongue	60	male	t2	n0	stage ii	0	1157	2233.9	2269.82	3786.48	274.345	119.055	63.0864	18.7642	131.673	160.142	6.4704	208.347	184.406	66.9686	26.9783	33.9696	588.748
TCGA.CN.4726.01A.01R.1436.07	Negative	buccal mucosa	68	male	t3	n2	stage iva	1	142	1136.4	405.856	356.573	334.541	557.182	213.944	41.1654	145.528	221.481	31.8887	391.941	431.947	86.3893	62.1191	48.1229	791.952
TCGA.CN.4727.01A.01R.1436.07	Negative	larynx	56	male	t4a	n0	stage iva	0	1560	1101.3	2843.9	636.507	352.549	44.1286	14.3898	7.1949	8.1542	7.1949	2.3983	53.7218	42.6896	21.5846	39.121	9.1135	587.548
TCGA.CN.4728.01A.01R.1436.07	Negative	oral cavity	56	male	t2	n2	stage iva	0	1724	2526.34	3017.87	1715.99	1606.5	511.223	220.339	245.076	974.347	2312.41	208.887	2038.48	2556.57	1118.64	76.6835	147.503	2297.44
TCGA.CN.4729.01A.01R.1436.07	Negative	oral cavity	73	male	t4a	n0	stage iva	0	392	2379.8	941.499	1873.4	466.636	78.1536	64.8995	68.0987	105.119	256.399	26.5082	439.214	288.848	173.675	95.6079	43.4186	1397.92
TCGA.CN.4730.01A.01R.1436.07	Negative	floor of mouth	62	male	t4a	n2b	stage iva	0	817	476.749	856.305	925.429	127.775	74.9895	41.0557	12.5681	59.07	246.334	4.6083	133.641	96.3553	28.4876	21.5794	10.0545	1023.41
TCGA.CN.4731.01A.01R.1436.07	Negative	buccal mucosa	63	female	t4a	n2	stage iva	1	998	150.533	2044.93	1531.26	327.003	41.2228	25.4748	44.9282	96.3409	135.248	70.403	2471.05	1641.96	1988.88	39.4581	7.4108	2129.53
TCGA.CN.4733.01A.02R.1873.07	Negative	oral tongue	61	male	t1	n0	stage i	0	1586	2090.37	1932.84	737.284	1566.91	300.247	560.494	1564.44	9287.41	7591.11	809.383	4536.79	3785.68	1214.81	333.279	533.827	4780.35
TCGA.CN.4734.01A.01R.1436.07	Negative	buccal mucosa	70	male	t2	n0	stage ii	0	1690	2967.95	2602.34	1353.23	431.332	110.61	295.731	795.094	8799.72	8194.38	33.3218	1037.14	1075.09	368.391	93.6804	173.551	2453.57
TCGA.CN.4735.01A.01R.1436.07	Negative	larynx	52	male	t3	n2b	stage iva	0	1737	2390.03	1824.58	1602.36	233.638	89.4216	176.941	224.505	1057.46	6710.43	62.7854	2211.57	2709.28	2240.49	180.78	78.3866	3555.49
TCGA.CN.4736.01A.01R.1436.07	Negative	oral tongue	70	female	t2	n0	stage ii	1	395	2256.18	1338.55	579.489	417.628	431.219	420.923	560.132	9161.86	20673.8	212.521	1987.64	2109.56	680.395	107.64	192.339	4864.78
TCGA.CN.4737.01A.01R.1436.07	Negative	oral tongue	19	male	t2	n0	stage ii	0	625	2035.73	1757.12	1042.97	422.433	183.627	69.1995	36.635	85.0294	250.113	10.4025	364.089	452.284	257.802	53.2429	33.9213	481.995
TCGA.CN.4738.01A.02R.1514.07	Negative	larynx	53	male	t4a	n0	stage iva	1	436	4026.08	1731.8	1009.34	539.51	87.5827	140.132	471.779	894.901	2487.35	43.2075	1398.6	1001.56	919.813	47.4076	82.1331	3886.37
TCGA.CN.4739.01A.02R.1514.07	Negative	larynx	71	male	t4a	n0	stage iva	1	1394	2625.74	2509	2836.87	261.865	40.4506	128.448	490.73	116.384	508.826	196.931	612.437	680.564	377.894	137.944	47.1924	1416.32
TCGA.CN.4740.01A.01R.1436.07	Negative	oral cavity	79	female	t4a	n0	stage iva	1	839	2138.26	1592.08	4024.38	1755.86	259.76	228.528	350.79	503.523	2221.67	190.821	1921.16	2436.87	1056.18	53.8602	86.0788	1927.02
TCGA.CN.4742.01A.02R.1514.07	Negative	oral tongue	48	female	t4a	n1	stage iva	1	397	1767.81	1124.42	765.331	434.598	76.9231	40.7657	64.8706	356.257	360.865	20.9146	509.748	615.03	213.754	46.2212	55.2995	944.275
TCGA.CN.5355.01A.01R.1436.07	Negative	larynx	64	male	t4a	n0	stage iva	0	1278	1969.79	1870.12	1817.15	568.962	54.9343	46.6941	23.9356	118.501	322.543	30.2139	372.376	284.089	233.078	59.8234	19.6194	1122.92
TCGA.CN.5356.01A.01R.1436.07	Negative	larynx	56	male	t3	n0	stage iii	0	1409	1690.26	2838.78	1952.71	220.565	28.8797	57.1247	106.95	47.2866	155.189	70.1365	345.922	336.401	236.75	123.024	23.1672	522.663
TCGA.CN.5358.01A.01R.1514.07	Negative	floor of mouth	60	male	t2	n1	stage iii	1	261	2643.4	1145.96	1395.32	2005.53	320.425	341.277	840.426	1157.45	3138.72	457.872	2062.98	2045.11	1285.53	152.532	249.362	2710.88
TCGA.CN.5359.01A.01R.1436.07	Negative	floor of mouth	59	male	t4a	n1	stage iva	1	377	3733.96	2742.02	1722.35	780.716	339.245	408.255	601.096	825.863	2917.45	177.685	1174.46	1552.08	864.56	47.475	180.587	2339.57
TCGA.CN.5360.01A.01R.1436.07	Negative	larynx	68	male	t4a	n0	stage iva	0	1825	2154.26	1616.12	1259.94	541.139	95.6971	235.166	762.573	1099.87	7864.32	169.079	1901.93	1800.22	1451.76	123.544	110.717	3168
TCGA.CN.5361.01A.01R.1436.07	Negative	larynx	80	male	tx	nx	NA	0	1825	2304.67	1352.29	2798.94	305.115	90.388	97.4427	53.7919	1402.12	1900.79	64.3739	592.593	445.767	391.094	110.348	26.455	1883.83
TCGA.CN.5363.01A.01R.1436.07	Negative	larynx	48	male	t4a	n3	stage ivb	1	253	2879.08	2785.71	663.699	220.912	155.938	242.57	372.518	8742.63	23707.9	37.5406	3038.38	1628.2	540.97	31.5582	60.1612	5457.86
TCGA.CN.5364.01A.01R.1436.07	Negative	floor of mouth	55	male	t4a	n2c	stage iva	1	493	2034.13	2472.9	1363.96	735.046	82.5052	58.1286	43.1277	480.03	729.046	103.131	802.175	696.793	336.021	17.1311	23.6265	3206.63
TCGA.CN.5365.01A.01R.1436.07	Negative	tonsil	38	male	t1	n2	stage ivc	1	351	2391.06	2718.96	502.565	299.168	521.263	492.532	275.909	2521.95	1628.09	31.4673	1100.44	654.429	257.667	167.89	56.0939	3537
TCGA.CN.5366.01A.01R.1436.07	Negative	hypopharynx	51	male	t4a	n2c	stage iva	1	360	1977.65	1689.61	624.335	208.585	152.182	220.646	325.647	1442	5952.11	47.5346	783.611	618.659	305.073	148.29	42.2136	2312.69
TCGA.CN.5367.01A.01R.1436.07	Negative	oral tongue	60	female	t4a	n0	stage iva	1	352	3328.22	1600.22	621.942	100.375	77.2119	88.7937	39.3781	616.537	581.019	10.4236	778.682	772.505	432.773	100.31	16.2145	1505.18
TCGA.CN.5369.01A.01R.1436.07	Negative	hard palate	90	female	t4a	n1	stage iva	1	380	2960.67	2528.45	898.326	814.644	335.983	400	539.331	10007.5	9087.45	130.962	2171.55	1450.63	990.795	145.854	106.695	7150.63
TCGA.CN.5370.01A.01R.2016.07	Negative	oral tongue	78	male	t2	n0	stage ii	1	259	2399.17	1544.68	1096.34	1506.35	396.643	427.245	321.177	8702.07	2172.47	79.3285	1539.03	1768.7	639.679	54.0563	208.572	2744.47
TCGA.CN.5373.01A.01R.1436.07	Negative	floor of mouth	55	female	t2	n0	stage ii	0	1584	3293.58	1085.73	635.536	485.153	143.678	213.601	152.778	6547.89	4369.73	60.8238	918.582	1024.43	562.26	63.1944	207.854	2435.09
TCGA.CN.6010.01A.11R.1686.07	Negative	larynx	53	male	t4a	n0	stage iva	0	1523	2688.97	3924.74	3027.27	141.405	14.4446	45.9945	181.317	125.059	872.755	60.439	949.159	526.846	297.634	88.0547	21.2867	881.068
TCGA.CN.6011.01A.11R.1686.07	Negative	alveolar ridge	57	male	t4a	n0	stage iva	0	933	4192.4	2109.53	971.056	212.826	93.6436	102.157	165.153	1551.65	326.901	16.4586	266.175	235.528	74.3473	12.4461	11.9183	1419.28
TCGA.CN.6012.01A.11R.1686.07	Negative	larynx	66	male	t3	n1	stage iii	0	1460	2194.22	1770.86	2220.65	490.384	166.136	150.56	279.41	728.732	3250.97	84.0118	873.156	857.109	344.071	111.325	80.708	1867.46
TCGA.CN.6013.01A.11R.1686.07	Negative	alveolar ridge	56	male	t4a	n2b	stage iva	1	727	2711.12	2186.34	633.935	436.629	518.84	770.952	636.675	3356.02	10989.7	95.9123	4386.85	3443.25	1020.78	193.327	209.18	7793.3
TCGA.CN.6016.01A.11R.1686.07	Negative	floor of mouth	64	male	t4a	n1	stage iva	0	1443	1855.89	752.066	657.025	267.046	74.3802	47.0041	116.736	768.595	1947.83	70.7645	1260.33	1104.86	635.331	22.9907	48.5537	2798.25
TCGA.CN.6017.01A.11R.1686.07	Negative	oral tongue	55	male	t2	n1	stage iii	1	853	2177.22	1380.52	741.894	4913.46	123.457	311.526	1712.24	7609.9	9118.5	327.103	3245.07	2803.16	1418.02	194.058	286.143	5421.7
TCGA.CN.6018.01A.11R.1686.07	Negative	oral cavity	85	female	t4a	n2c	stage iva	1	580	2664.61	2094.36	1671.17	1041.11	277.479	230.258	256.342	3668.39	1889.29	84.0981	1183.22	1137.35	1873.99	101.278	144.361	2375.14
TCGA.CN.6019.01A.11R.1686.07	Negative	oral tongue	61	male	t4a	n0	stage iva	0	1038	1490.12	773.405	1274.79	2465.32	501.387	299.064	373.44	288.141	1084.95	180.478	2482.49	2570.39	827.496	58.5281	98.821	1292.78
TCGA.CN.6020.01A.11R.1686.07	Negative	oral cavity	58	male	t3	n2c	stage iva	1	205	2070.08	2909.77	4521.24	1336.84	119.579	72.2733	54.3145	1686.38	547.525	18.3968	655.716	520.806	194.481	62.0061	62.6369	1400.73
TCGA.CN.6021.01A.11R.1686.07	Negative	larynx	63	female	t3	n0	stage iii	1	276	2213.18	832.941	1278.12	394.824	30.1176	24.4706	126.118	17.8824	78.1176	81.4118	438.118	292.706	229.177	59.4682	28.2353	382.565
TCGA.CN.6022.01A.21R.1686.07	Negative	larynx	49	male	t4a	n1	stage iva	1	281	2934.81	2999.26	1412.22	568.148	163.704	142.593	42.2222	163.333	462.593	13.3333	1144.81	984.444	516.667	25.0259	98.1481	747.33
TCGA.CN.6023.01A.11R.1686.07	Negative	larynx	73	male	t4a	n0	stage iva	0	1584	3611.06	258.774	1514.15	571.657	104.823	212.136	1242.93	320.354	4849.23	194.25	990.494	1103.92	681.007	96.5817	70.8628	1224.94
TCGA.CN.6024.01A.11R.1686.07	Negative	oral tongue	66	male	t4a	n2	stage iva	1	337	1442.34	1496.61	959.535	144.147	79.4547	65.561	8.6836	65.1268	125.478	1.7367	220.563	123.741	50.3647	20.4976	10.8545	1161.82
TCGA.CN.6988.01A.11R.1915.07	Negative	larynx	47	male	t4a	n2b	stage iva	0	318	1039.37	1832.38	1315.24	144.127	30.4762	18.7302	26.0317	30.4762	48.5714	3.8095	639.365	167.936	52.6984	21.7587	3.1746	1048.13
TCGA.CN.6989.01A.11R.1915.07	Negative	larynx	64	male	t3	n2b	stage iva	1	980	2767.87	1684.48	1086.61	955.57	608.178	262.395	47.3278	120.09	132.325	9.3368	1368.32	1335.48	602.383	25.0612	170.637	1249.11
TCGA.CN.6992.01A.11R.1915.07	Negative	larynx	61	male	t4a	n1	stage iva	0	1066	2214.16	1755.95	3640.45	218.514	62.3912	59.7795	62.6814	111.433	294.544	9.8665	346.199	440.511	174.695	20.5746	31.6309	924.774
TCGA.CN.6994.01A.11R.1915.07	Negative	oral cavity	67	male	t4a	n2b	stage iva	0	1183	3094.35	1594.61	1510.63	337.999	114.567	59.6164	91.7574	125.972	280.456	26.4386	957.491	636.081	236.392	58.0612	41.4723	1871.36
TCGA.CN.6995.01A.31R.2016.07	Negative	floor of mouth	78	male	t4a	n1	stage iva	1	112	1874.84	1784.5	799.005	579.776	213.842	465.81	711.977	2849.15	4786.57	41.0278	2697.89	2307.92	3850.39	251.086	169.499	10467
TCGA.CN.6996.01A.11R.1915.07	Negative	oral tongue	58	female	t3	n2b	stage iva	1	530	2977.59	2042.9	725.427	500.858	220.486	282.753	311.675	10294.1	11094.8	69.4124	2793.51	2247.06	1459.7	81.7126	402.524	4694.76
TCGA.CN.6997.01A.11R.2016.07	Negative	larynx	66	male	t4a	n2	stage iva	1	988	1937.66	2524.05	1107.6	247.652	30.743	27.3271	33.0202	59.778	342.442	27.8964	298.32	314.546	167.094	15.0441	12.8096	744.284
TCGA.CN.6998.01A.23R.2016.07	Negative	oral tongue	53	male	t4a	n1	stage iva	1	357	2457.09	1353.69	1069.32	110.766	210.881	170.764	102.956	1903.61	1248.96	2.1301	296.086	213.011	77.0391	17.8823	69.2287	2405.39
TCGA.CN.A497.01A.11R.A24H.07	Negative	larynx	63	male	t2	n2c	stage iva	0	1065	1211.05	1639.55	1274.65	732.742	126.233	115.385	78.8955	115.878	774.162	39.9408	1229.78	1050.3	416.174	102.909	81.3609	1233.17
TCGA.CN.A498.01A.11R.A24H.07	Negative	base of tongue	61	female	t2	n0	stage ii	1	773	2143.67	2177.93	565.652	556.137	117.031	155.566	197.907	3171.27	6224.55	9.9905	873.454	655.09	389.629	54.2055	79.9239	2154.31
TCGA.CN.A49A.01A.11R.A24H.07	Negative	alveolar ridge	60	male	t4a	n0	stage iva	1	526	2720.81	1493	651.626	326.276	92.5605	50.9082	20.3633	142.08	202.707	0.4628	167.997	93.9489	101.354	88.3536	7.4048	874.595
TCGA.CN.A49B.01A.31R.A24H.07	Negative	larynx	71	male	t3	n1	stage iii	0	904	2149.59	1899.56	675.011	842.619	210.655	294.001	427.263	2281.94	1682.03	45.3366	2313.08	1391.7	381.01	29.597	221.188	5422.95
TCGA.CN.A63T.01A.11R.A28V.07	Negative	larynx	60	male	t3	n2b	stage iva	0	225	1658.23	2009.01	963.143	1050.95	489.89	479.26	243.559	977.47	4277.3	89.197	1704.45	912.767	316.58	82.5465	123.859	2775.01
TCGA.CN.A63U.01A.11R.A30B.07	Negative	larynx	50	male	t3	n0	stage iii	0	964	1123.03	1607.27	940.455	77.4956	124.781	49.9124	15.324	67.8634	133.538	2.1891	140.543	68.3012	19.7023	280.267	3.9405	874.689
TCGA.CN.A63V.01A.11R.A466.07	Negative	buccal mucosa	59	male	t4	n0	stage iva	0	679	1449.24	1094.78	1115.54	265.283	38.6988	34.7729	87.493	45.9899	73.4717	67.3023	570.387	393.719	219.293	82.9389	20.1907	731.84
TCGA.CN.A63W.01A.11R.A30B.07	Negative	larynx	48	female	t4a	n2c	stage iva	1	377	831.206	1909.43	875.669	232.606	216.962	154.796	122.684	1582.96	994.236	14.8209	719.638	365.582	97.571	176.892	23.4664	2118.79
TCGA.CN.A641.01A.11R.A30B.07	Negative	larynx	47	male	t4	n2c	stage iva	0	367	1273.44	1192.43	978.207	142.27	28.7829	27.1382	20.148	53.4539	157.895	14.8026	302.632	202.714	86.3487	97.426	21.7928	523.799
TCGA.CN.A642.01A.12R.A30B.07	Negative	floor of mouth	57	male	t3	n2c	stage iva	1	82	1502.96	1286.13	620.313	106.326	194.08	435.055	529.309	4893.33	5657.11	46.4306	4716.42	2942.77	1706.33	193.509	42.7162	4716.84
TCGA.CN.A6V3.01A.12R.A34R.07	Negative	larynx	61	male	t3	n2b	stage iva	0	742	4551.12	3191.84	1289.68	214.012	230.1	276.494	407.82	9883.08	2888.04	26.5644	1337.2	811.15	812.272	225.771	48.639	4546.34
TCGA.CQ.5324.01A.01R.1686.07	Negative	floor of mouth	59	male	t3	n2a	stage iva	0	1593	2219.26	1826.5	1023.56	199.918	185.21	173.771	240.229	2088.52	3878.52	64.2789	436.334	356.258	165.055	47.9913	49.571	2777.44
TCGA.CQ.5325.01A.01R.1686.07	Negative	oral tongue	65	male	t1	n0	stage i	1	654	1722.28	1413.45	576.035	573.538	193.122	426.2	1222.83	13342	8762.9	207.273	3154.88	2419.02	696.736	290.34	190.624	4100.07
TCGA.CQ.5326.01A.01R.1873.07	Negative	alveolar ridge	67	male	t4a	n2b	stage iva	1	89	2552.22	2629.49	1383.2	537.268	1540.14	590.915	76.0663	129.713	554.483	5.2045	456.397	530.462	181.358	53.8669	39.2342	1514.39
TCGA.CQ.5327.01A.01R.1686.07	Negative	oral tongue	61	female	t3	n2c	stage iva	0	1660	2243.9	2243.42	844.888	136.489	223.477	351.796	714.166	10503.9	7207.02	225.88	2601.47	1908.45	1003.48	135.932	80.2595	4796.2
TCGA.CQ.5329.01A.01R.1686.07	Negative	oral tongue	46	female	t3	n1	stage iii	0	1825	1449.13	1947.51	719.156	160.173	176.948	220.779	318.723	3257.58	10260.8	26.5152	1755.95	2175.87	2662.88	46.4177	172.619	1659.45
TCGA.CQ.5330.01A.01R.1686.07	Negative	oral tongue	69	female	t3	n1	stage iii	0	1825	2187.75	2372.09	905.275	283.608	205.899	346.001	366.988	8350.54	15423.1	34.0329	1574.59	1757.23	1098.7	95.0652	229.155	4696.21
TCGA.CQ.5331.01A.02R.1873.07	Negative	hard palate	73	female	t4a	n0	stage iva	0	1399	3265.33	1734.67	950.551	742.865	294.151	426.957	614.863	19623.3	28767.2	58.2085	3285.96	2332.58	1294.15	181.012	184.798	4613.56
TCGA.CQ.5332.01A.01R.1686.07	Negative	floor of mouth	87	male	t3	n0	stage iii	1	317	1379.73	3594.17	671.443	112.59	348.516	252.815	60.9007	90.5834	117.195	29.6827	315.251	385.363	234.903	24.176	40.9417	755.292
TCGA.CQ.5333.01A.01R.2403.07	Negative	oral tongue	74	male	t1	n0	stage i	1	341	1323.3	2096.86	512.444	292.913	613.343	815.753	655.537	20296.6	40218.9	188.956	6232.5	4393.08	3388.98	231.285	208.524	6988.36
TCGA.CQ.5334.01A.01R.1686.07	Negative	buccal mucosa	87	male	t4b	n2b	stage ivb	1	129	2996.31	2120.82	1114.18	299.065	245.762	441.994	927.857	4668.53	7578.05	109.437	1678.82	1483.53	616.056	28.5244	184.911	5029.52
TCGA.CQ.6218.01A.11R.1915.07	Negative	floor of mouth	52	female	t3	n0	stage iii	0	1253	1955.99	1293.27	803.639	592.89	164.621	166.737	156.581	6688.95	1297.93	36.3944	580.618	447.736	209.056	72.2302	124.841	2397.21
TCGA.CQ.6219.01A.11R.1915.07	Negative	oral tongue	50	female	t3	n2b	stage iva	1	479	2612.08	1768.05	570.194	399.286	186.684	357.968	612.64	15018.5	10308.6	190.816	5118.6	3358.81	1590.38	116.533	93.5299	4532.68
TCGA.CQ.6220.01A.11R.1915.07	Negative	buccal mucosa	69	male	t2	n1	stage iii	1	985	2704.44	1205.85	849.201	206.258	74.6609	96.6832	203.035	2422.99	1596.35	20.948	3446.76	1870.82	2681.89	99.1379	51.0273	2358.85
TCGA.CQ.6221.01A.11R.2081.07	Negative	oral tongue	79	male	t2	n0	stage ii	0	1000	2506.48	2805.19	1282.08	7255.23	69.5012	43.3766	30.0679	51.7562	140.481	6.9008	1245.6	726.066	521.012	5.8756	7.3937	658.482
TCGA.CQ.6222.01A.11R.1915.07	Negative	oral tongue	63	male	t3	n2b	stage iva	0	1825	2053.73	1298.16	505.166	526.073	317.977	364.167	693.327	1326.36	3422.39	180.868	2707.18	2491.8	1223.78	60.3817	81.1961	3415.16
TCGA.CQ.6223.01A.11R.1915.07	Negative	alveolar ridge	69	male	t4a	n0	stage iva	0	1428	2889.69	1642.75	1236.12	195.025	80.3893	100.216	120.404	2227.11	1965.39	50.8291	617.52	427.902	207.642	69.6756	49.0267	3088.01
TCGA.CQ.6224.01A.11R.1915.07	Negative	oral tongue	52	male	t2	n0	stage ii	0	1721	1943.51	1369.2	977.471	222.932	79.6907	125.42	76.3282	3459.99	1264.29	22.8648	1080.7	898.789	559.516	51.6274	135.844	2385.42
TCGA.CQ.6225.01A.11R.1915.07	Negative	oral tongue	65	male	t2	n0	stage ii	1	403	1906.3	1642.08	5286.3	259.558	45.9523	20.8221	14.7191	21.1811	14.3601	1.436	175.911	66.4154	24.7711	34.2452	1.077	470.278
TCGA.CQ.6227.01A.11R.1915.07	Negative	oral cavity	77	male	t3	n1	stage iii	1	129	1152.61	1590.11	592.9	969.446	120.622	96.3702	72.4372	451.536	1888.47	56.801	680.335	352.613	233.905	50.5752	29.996	757.84
TCGA.CQ.6228.01A.11R.1915.07	Negative	floor of mouth	71	female	t2	n1	stage iii	1	456	3224.21	1968.29	1037.34	187.212	100.256	62.7451	25.2344	70.5882	102.984	6.1381	310.997	277.579	140.835	79.7954	12.2762	1278.67
TCGA.CQ.6229.01A.11R.1915.07	Negative	oral tongue	61	male	t2	n1	stage iii	0	1179	1664.62	1381.25	1692.61	72.2246	66.3499	149.287	315.162	15301.3	28429.5	60.1296	929.935	744.708	266.091	119.312	64.2765	1099.9
TCGA.CQ.7063.01A.11R.2403.07	Negative	hard palate	59	female	NA	NA	NA	0	1825	2211.47	1413.2	482.671	478.61	330.676	411.314	690.938	14358.3	16888.8	49.8914	2188.26	1747.94	897.466	94.9214	245.976	5240.63
TCGA.CQ.7065.01A.11R.2081.07	Negative	oral tongue	40	male	t2	n0	stage ii	0	1628	1184.02	932.877	465.297	16.4384	1.8265	3.653	1.8265	68.9498	28.3105	0	209.132	50.2283	14.6119	71.4566	1.8265	486.735
TCGA.CQ.7067.01A.11R.2232.07	Negative	oral tongue	75	female	t1	n0	stage i	0	509	1663.66	946.546	688.997	207.22	89.8993	100.312	39.5696	2171.47	1538.35	32.9747	744.88	528.983	306.838	50.2534	47.9	1514.57
TCGA.CQ.7068.01A.11R.2081.07	Negative	floor of mouth	80	female	t2	n0	stage ii	0	1309	1793.56	1793.89	1042.33	1177.94	355.541	484.061	1251.48	42730	22243.9	141.339	3437	2185.53	833.867	268.902	181.481	9499.76
TCGA.CQ.7069.01A.11R.2403.07	Negative	alveolar ridge	77	female	t2	n0	stage ii	0	1274	1230.84	1404.44	1103.4	356.963	191.161	120.288	57.8683	592.987	240.576	14.9547	223.02	119.638	110.535	52.8617	31.8601	746.15
TCGA.CQ.7071.01A.12R.A30B.07	Negative	oral cavity	76	female	t4a	n1	stage iva	0	1311	1820.29	1591.3	1067.25	433.623	142.609	307.246	227.826	3503.77	5448.7	85.2174	1471.3	947.246	793.623	108.51	108.406	2210.75
TCGA.CQ.7072.01A.21R.A30B.07	Negative	floor of mouth	51	male	t4a	n0	stage iva	0	1825	1514.35	2171.3	844.444	156.018	46.2963	49.0741	7.4074	23.1481	53.7037	2.3148	589.352	546.759	218.518	87.8148	37.5	968.889
TCGA.CQ.A4C6.01A.11R.A24Z.07	Negative	buccal mucosa	63	male	t2	n0	stage ii	0	1353	2134.15	1532.83	442.135	332.074	342.466	261.219	155.409	9194.15	6347.66	17.9499	1683.04	796.41	241.379	77.3831	206.424	4997.2
TCGA.CQ.A4C7.01A.11R.A24Z.07	Negative	floor of mouth	88	male	t2	n0	stage ii	1	353	1861.94	2407.48	878.236	124.641	126.079	113.615	80.5369	3594.92	3922.34	25.4075	491.85	337.009	183.605	27.1141	48.8974	2596.78
TCGA.CQ.A4C9.01A.11R.A24Z.07	Negative	floor of mouth	56	male	tx	nx	NA	0	707	1936.79	2321.69	1467.63	512.333	74.5118	53.443	44.7071	92.4974	75.0257	13.3607	509.25	273.895	110.483	50.6423	25.6937	1067.57
TCGA.CQ.A4CA.01A.11R.A24Z.07	Negative	oral tongue	NA	male	t2	n0	stage ii	0	NA	1771.03	1454.33	663.462	686.899	353.966	417.668	595.553	18929.7	8035.46	69.1106	5675.48	2332.93	1164.06	242.674	99.1587	5895.85
TCGA.CQ.A4CB.01A.11R.A24Z.07	Negative	floor of mouth	59	male	t2	n0	stage ii	0	893	2521.56	4184.08	722.309	510.69	520.836	207.271	72.9557	628.578	653.219	19.8092	664.331	644.039	284.092	35.3134	84.5513	1840.96
TCGA.CQ.A4CD.01A.21R.A24Z.07	Negative	oral cavity	69	male	t4b	n0	stage ivb	0	1022	1633.49	1411.1	1025.92	107.828	182.997	144.116	161.224	12613.3	2739.25	6.2208	2232.77	1113.01	636.6	363.251	90.2023	2527.66
TCGA.CQ.A4CE.01A.11R.A266.07	Negative	oral tongue	76	female	t2	n0	stage ii	0	897	1743.59	1157.83	1304.84	266.097	64.9573	95.1567	304.274	2232.48	2815.38	46.7236	779.487	474.644	237.607	76.4957	47.8632	2602.5
TCGA.CQ.A4CG.01A.11R.A266.07	Negative	buccal mucosa	78	female	t2	n0	stage ii	1	430	2456.38	2226.58	1624.8	285.137	156.704	91.2763	14.5396	1989.9	668.417	17.3667	166.801	111.47	38.3683	255.493	26.6559	2264.41
TCGA.CQ.A4CH.01A.11R.A266.07	Negative	oral tongue	58	male	t4a	n2c	stage iva	1	379	1707.62	3095.3	732.766	117.599	356.042	185.32	5.2717	47.0397	36.9019	5.2717	319.951	206.002	60.0162	36.0097	13.7875	576.963
TCGA.CQ.A4CI.01A.11R.A266.07	Negative	buccal mucosa	73	male	tx	nx	NA	0	950	1284.55	2053.06	2375.27	141.207	42.7899	35.5156	26.1018	33.3761	41.0783	10.2696	224.647	110.398	54.3432	54.8567	15.4044	791.399
TCGA.CR.5247.01A.01R.2016.07	Negative	tonsil	48	male	t3	n1	stage iii	0	358	1559.52	2385.95	686.418	122.706	59.7798	19.9266	5.7682	37.7556	20.9754	3.6707	114.84	54.5359	24.1217	66.4447	6.817	651.778
TCGA.CR.6474.01A.11R.1873.07	Negative	larynx	51	male	t3	n2a	stage iva	1	564	1560.13	1682.37	2496.87	545.305	197.364	158.484	119.934	983.525	4304.78	48.4349	661.944	579.242	328.171	65.2125	156.178	1436.84
TCGA.CR.6477.01A.11R.1873.07	Negative	base of tongue	56	female	t3	n2b	stage iva	0	514	2630.93	2144.33	810.599	388.236	393.857	255.345	97.561	405.5	230.854	36.1337	920.205	692.161	448.861	51.089	205.159	1110
TCGA.CR.6478.01A.11R.1873.07	Negative	tonsil	66	female	t3	n2c	stage iva	1	183	3714.05	4427.56	1376.97	1524.38	808.728	1038.22	762.341	17386.1	8513.92	157.778	1653.77	2037.69	826.734	526.329	301.518	5156.07
TCGA.CR.6484.01A.11R.1873.07	Negative	oral cavity	67	female	t4a	n0	stage iva	0	354	2814.16	2055.75	1253.98	492.92	365.487	381.858	567.699	1434.96	5017.7	111.947	4171.68	3878.76	1625.22	157.827	134.956	6199.64
TCGA.CR.6488.01A.12R.2081.07	Negative	oral tongue	68	female	t2	n0	stage ii	0	379	2233.55	1788.06	862.159	539.12	400.828	177.546	169.983	124.606	355.812	75.9881	1016.66	1258.67	539.84	40.1621	68.7855	875.992
TCGA.CR.6491.01A.11R.1873.07	Negative	floor of mouth	60	male	t4a	nx	stage iva	0	693	3008.15	1550.77	1042.93	107.503	91.4508	104.585	186.307	591.025	918.4	44.2661	201.873	158.093	81.2356	56.4125	50.5898	2666.52
TCGA.CR.6492.01A.12R.2081.07	Negative	hard palate	78	male	t4a	n1	stage iva	0	479	2672.54	1764.78	793.939	601.533	132.147	134.614	153.643	3267.38	2018.85	18.6768	1098.41	559.951	349.573	77.1351	65.8973	2757.68
TCGA.CR.6493.01A.11R.1873.07	Negative	oral tongue	69	male	t3	n2b	stage iva	1	282	2203.92	3490.19	625.625	219.7	99.2689	68.8726	38.0916	2068.87	631.012	3.8476	257.791	107.349	28.4725	32.7087	35.783	1307.68
TCGA.CR.7364.01A.11R.2016.07	Negative	larynx	66	male	t3	n0	stage iii	0	1435	1259.15	1921.31	8215.8	369.613	60.8925	62.5957	49.8211	183.529	437.744	18.3103	424.118	341.083	177.142	77.4058	71.1122	980.615
TCGA.CR.7365.01A.11R.2016.07	Negative	oral cavity	60	male	t4a	n2b	stage iva	0	1191	1658.49	1829.43	1235.85	208.302	39.6226	33.9623	60.7547	434.717	1544.53	19.6226	387.925	347.17	145.283	24.5208	23.0189	870.509
TCGA.CR.7367.01A.11R.2016.07	Negative	oral cavity	52	male	t4a	n3	stage ivb	0	1440	3619.07	1562.47	1536.45	259.567	61.8501	108.153	314.658	434.303	1567.21	102.407	657.368	712.797	455.595	78.9755	58.4703	964.168
TCGA.CR.7370.01A.11R.2132.07	Negative	larynx	72	female	t2	n0	stage ii	0	105	2334.79	1691.99	3421.25	379.622	62.0087	113.246	225.619	546.143	1677.73	33.77	400.873	440.175	280.932	45.77	48.9083	1917.23
TCGA.CR.7371.01A.11R.2016.07	Negative	larynx	45	female	t3	n0	stage iii	1	94	3276.67	2191.68	1419.99	669.63	184.566	165.718	350.284	553.698	1440.61	113.798	730.085	715.505	371.266	65.0036	121.266	1519.78
TCGA.CR.7372.01A.11R.2016.07	Negative	oral tongue	45	male	t2	n0	stage ii	0	759	2325.81	1296.77	813.559	430.098	121.775	85.5015	74.274	153.298	213.754	33.6824	301.414	258.232	162.366	50.0313	60.4556	584.217
TCGA.CR.7373.01A.11R.2016.07	Negative	oral cavity	66	male	t4a	n2b	stage iva	0	889	2995.06	3518.05	831.857	448.009	292.082	385.34	371.538	5352.98	2563.83	76.8442	1022.48	849.016	538.282	58.7075	264.851	5833.29
TCGA.CR.7374.01A.11R.2016.07	Negative	larynx	67	female	t2	n0	stage ii	0	30	2555.06	2196.62	5296.13	352.435	74.8075	55.6056	176.418	71.2071	304.03	85.6086	560.056	431.243	244.424	148.683	105.611	733.253
TCGA.CR.7376.01A.11R.2132.07	Negative	oral cavity	83	male	t2	n0	stage ii	0	972	3300.2	2072.6	1122.63	2192.61	648.79	867.234	1018.31	7179.53	24901.6	281.557	2479.4	2912.03	1931.65	151.602	316.547	5720.11
TCGA.CR.7377.01A.11R.2016.07	Negative	oral cavity	58	male	t4a	n1	stage iva	1	279	2431.25	1647.44	883.58	791.861	55.6614	159.633	965.497	1583.72	8932.77	375.277	1562.02	1503.91	996.653	103.453	108.172	2500.35
TCGA.CR.7379.01A.11R.2016.07	Negative	oral cavity	78	female	t4a	n2b	stage iva	0	1036	1875.84	1282.02	1260.03	290.314	214.336	146.756	62.3815	213.137	613.418	18.3945	482.257	447.867	229.532	30.6229	47.186	458.236
TCGA.CR.7380.01A.11R.2016.07	Negative	oral cavity	58	male	t3	n0	stage iii	1	606	3366.53	1665.85	712.016	397.555	65.6787	85.5813	132.352	265.202	798.593	30.8491	535.381	485.127	306.5	36.8945	60.2054	958.729
TCGA.CR.7382.01A.11R.2132.07	Negative	oral tongue	49	male	t2	n2c	stage iva	0	796	2863.53	1897.37	1563.67	2254.05	305.997	374.941	381.867	10127.5	9273.73	140.406	1176.77	1449.71	753.66	105.456	297.497	4289.55
TCGA.CR.7383.01A.11R.2132.07	Negative	tonsil	79	female	t1	n0	stage i	1	521	1737.15	1587.21	559.66	622.889	239.545	307.109	256.887	820.161	1828.56	100.804	1338.99	1229.16	783.308	61.7469	126.095	3141.64
TCGA.CR.7386.01A.11R.2016.07	Negative	oral cavity	69	male	t4a	n1	stage iva	0	1430	1718.87	772.03	833.357	759.994	93.4231	136.982	390.887	2539.05	5428.28	200.029	1813.44	1988.25	807.566	54.6439	208.053	3225.39
TCGA.CR.7388.01A.11R.2016.07	Negative	larynx	70	female	t2	n2	stage iva	1	823	3175.48	1548.25	864.005	997.201	285.841	175.63	277	299.396	779.726	121.998	885.222	766.171	437.896	203.188	160.306	1914.55
TCGA.CR.7389.01A.11R.2016.07	Negative	larynx	55	male	t2	n1	stage iii	0	392	4098.83	1503.35	1242.46	382.328	45.6449	38.9447	64.9079	252.513	333.333	20.5193	1042.29	688.861	421.692	210.779	69.5142	920.389
TCGA.CR.7390.01A.11R.2016.07	Negative	oral tongue	67	male	t3	n0	stage iii	0	1508	2045.14	1966.72	5105.97	343.152	116.679	52.0275	16.4499	4.9732	19.5103	3.8256	157.613	105.203	82.632	60.964	16.0673	626.236
TCGA.CR.7391.01A.11R.2016.07	Negative	oral tongue	36	female	t1	n0	stage i	0	913	3132.26	1109.8	1047.95	631.96	182.148	200.507	769.175	2108.47	3210.53	259.935	1602.13	1476.51	847.445	132.543	192.294	1823.31
TCGA.CR.7392.01A.11R.2016.07	Negative	oral tongue	67	female	t3	n2b	stage iva	0	1425	2879.29	1795.07	906.38	716.261	164.573	222.542	643.063	2679.84	4865.47	274.616	1690.93	1322.48	558.566	166.794	259.387	3400.71
TCGA.CR.7393.01A.11R.2016.07	Negative	oral tongue	26	male	t1	n0	stage i	0	993	2929.68	1140.86	1063.65	1645.51	882.053	615.831	614.596	287.223	1097.01	496	1333.58	1576.33	1263.78	145.273	183.452	1195.02
TCGA.CR.7394.01A.11R.2016.07	Negative	oral tongue	70	male	t3	n2c	stage iva	0	1346	3739.48	1114.94	1109.14	335.966	105.11	283.089	2036.43	5914.56	14864.4	344.349	1992.58	1809.45	1293.57	194.396	168.951	2722.36
TCGA.CR.7395.01A.11R.2016.07	Negative	oral cavity	80	female	t2	n0	stage ii	0	930	2333.57	1387.73	941.516	750.903	309.747	501.805	676.534	9818.05	13389.2	160.289	2100.36	1510.47	461.372	135.978	242.599	3980.07
TCGA.CR.7397.01A.11R.2016.07	Negative	oral tongue	44	male	t3	n2b	stage iva	0	754	2712.83	1854.71	908.059	541.998	47.1056	61.8615	155.505	2038.03	2912.6	80.5902	830.307	736.095	687.287	85.5732	78.3201	1439.15
TCGA.CR.7398.01A.11R.2016.07	Negative	larynx	53	female	t2	n0	stage ii	0	156	1103.83	2625	1778.35	288.738	50.3195	39.9361	53.5144	475.639	138.578	27.5559	309.904	287.54	113.019	62.7995	62.6997	722.768
TCGA.CR.7399.01A.11R.2016.07	Negative	larynx	60	female	t4a	n2c	stage iva	0	181	1751.55	6562.4	2051.21	822.234	136.553	291.196	1216.72	2110.44	13314.2	400.613	1728.79	1878.18	1812.24	109.079	147.057	2413.98
TCGA.CR.7401.01A.11R.2016.07	Negative	oral tongue	64	male	t1	n0	stage i	0	1077	1984.02	1098.04	524.721	375.011	76.082	45.6492	79.0271	343.105	779.473	22.0883	689.647	584.604	308.255	58.7697	77.5546	1000.27
TCGA.CR.7402.01A.11R.2016.07	Negative	larynx	68	male	t3	n0	stage iii	0	911	1921.75	3618.62	1786.93	317.957	63.7013	79.9012	153.762	187.26	337.726	18.6711	4698.79	3015.65	5982.98	497.051	73.0368	1695.92
TCGA.CV.5430.01A.02R.1686.07	Negative	larynx	61	male	t4a	n2b	stage iva	0	1825	3990.57	5010.83	4245.89	172.389	46.7409	79.9119	278.938	2717.51	2478.28	58.8031	1072.53	1175.06	661.912	69.3525	64.8342	3050.46
TCGA.CV.5431.01A.01R.1514.07	Negative	larynx	73	male	t3	n2	stage iva	1	522	2401.92	3009.59	1601.81	2538.38	272.921	363.006	747.335	662.047	5563.97	139.659	1645.52	1516.52	1070.9	271.386	194.03	2619.22
TCGA.CV.5432.01A.02R.1686.07	Negative	larynx	68	male	t3	n0	stage iii	0	1825	1022	1928.35	680.075	205.531	37.7121	52.1684	125.707	153.363	602.766	28.9126	494.657	350.723	213.702	49.4595	24.5129	1173.37
TCGA.CV.5434.01A.01R.1686.07	Negative	larynx	60	male	t4a	n1	stage iva	0	1825	1362.07	936.183	1117.72	942.35	167.657	120.251	99.8236	593.546	2018.06	112.542	915.756	1104.23	574.66	37.3934	89.0318	927.249
TCGA.CV.5435.01A.01R.1686.07	Negative	larynx	57	male	t4a	n0	stage iva	0	1825	1560.4	2015.16	1359.21	72.5769	20.6706	28.0202	22.9674	53.2843	207.166	3.2154	204.869	169.959	104.272	25.6362	7.3496	790.005
TCGA.CV.5436.01A.01R.1514.07	Negative	floor of mouth	65	male	t3	n2b	stage iva	1	584	2503.53	1814.01	892.641	264.617	97.7823	109.375	123.992	860.383	1192.54	64.0121	293.851	219.758	162.298	38.6139	68.5484	1380.9
TCGA.CV.5439.01A.01R.1686.07	Negative	base of tongue	62	male	t2	n0	stage ii	1	546	2127.24	1928.25	1055.6	199.415	52.8883	123.55	287.851	981.901	869.622	32.9468	2173.19	1547.2	627.723	115.674	53.7553	4862.24
TCGA.CV.5440.01A.01R.1514.07	Negative	larynx	52	male	t4a	n2b	stage iva	0	1825	1491.87	1333.51	1335.68	196.855	37.4187	42.2993	30.3688	439.805	773.861	6.5076	279.284	222.885	101.952	59.68	6.5076	2984.16
TCGA.CV.5441.01A.01R.1514.07	Negative	larynx	58	male	t4a	n1	stage iva	0	1825	868.384	1742.39	604.684	111.007	83.8407	79.1569	133.021	180.328	505.855	60.4215	349.414	251.054	82.904	20.9696	35.5972	976.295
TCGA.CV.5444.01A.02R.1514.07	Negative	larynx	64	male	t4a	n0	stage iva	0	1825	2618.5	1065.5	713	489.5	132	200.5	161.5	1771	5053	104.5	2203	2131	932	43.935	129	3167.33
TCGA.CV.5966.01A.11R.1686.07	Negative	oral cavity	63	female	t4a	n1	stage iva	1	545	1669.27	3650.67	512.649	1222.1	575.893	410.714	174.107	11168.5	962.426	42.7827	1617.56	774.554	337.426	61.2314	124.628	3824.55
TCGA.CV.5970.01A.11R.1686.07	Negative	oral tongue	59	male	t4a	n2b	stage iva	1	406	2972.19	1206.38	938.745	313.418	53.3264	67.9156	78.9834	948.304	1788.45	19.117	1067.53	594.639	340.081	62.2007	49.3017	1203.27
TCGA.CV.5973.01A.11R.1686.07	Negative	oral tongue	62	female	t3	n0	stage iii	0	1825	1273.21	768.568	425.729	104.111	139.92	88.8594	5.9682	598.806	120.026	3.3156	330.239	94.8276	38.4615	52.2281	33.8196	840.69
TCGA.CV.5976.01A.11R.1686.07	Negative	oral tongue	50	male	t3	n1	stage iii	0	1478	1845.34	2627.76	533.173	177.495	51.4977	61.454	25.7489	833.577	1029.61	8.9263	472.749	331.645	165.479	27.6611	35.7051	1875.36
TCGA.CV.5977.01A.11R.1686.07	Negative	oral tongue	66	male	t3	n1	stage iii	0	1825	1762.73	3301.78	689.639	124.001	214.618	168.833	18.6002	15295.1	3614.64	10.4924	268.511	134.971	39.5851	56.2919	35.2927	3495.2
TCGA.CV.5978.01A.11R.1686.07	Negative	larynx	53	female	t4a	n3	stage ivb	1	215	2042.41	2380.53	1362.6	551.374	550.777	175.03	60.3345	130.227	152.927	28.6738	1028.08	1005.97	395.46	72.1505	95.5795	643.274
TCGA.CV.5979.01A.11R.1686.07	Negative	oral tongue	26	male	t3	n1	stage iii	0	1315	1185.73	2835.07	863.894	79.8677	65.2174	54.3478	26.465	1310.49	402.647	12.2873	242.439	205.104	67.5803	72.1739	34.9716	762.25
TCGA.CV.6003.01A.11R.1686.07	Negative	oral tongue	50	female	t2	n0	stage ii	0	1665	1326.93	3338.87	1299.4	76.5996	179.929	84.9777	41.8904	1377.2	422.495	3.1917	379.806	119.687	35.1082	218.094	47.8748	1082.28
TCGA.CV.6436.01A.11R.1686.07	Negative	oral tongue	62	male	t3	n0	stage iii	0	1825	1537.86	1400.45	415.031	633.763	743.69	789.68	1263.6	11507	6497.48	316.882	2118.9	518.789	291.082	114.975	53.8418	3314.53
TCGA.CV.6441.01A.11R.1686.07	Negative	oral tongue	60	male	t3	n0	stage iii	1	292	1723.79	3396.72	5341.3	9.1275	3.0425	11.7353	27.3824	144.735	63.8922	9.1275	250.353	151.69	90.8399	6.085	3.9118	2009.15
TCGA.CV.6933.01A.11R.1915.07	Negative	oral tongue	53	male	t4a	n0	stage iva	0	1825	1701.88	1972.97	912.753	363.258	452.245	157.316	45.7648	145.875	227.235	25.1071	890.188	900.676	279.674	89.8038	31.4633	1241.14
TCGA.CV.6934.01A.11R.1915.07	Negative	oral tongue	66	female	t3	n2b	stage iva	1	65	1706.22	848.133	1227.94	1890.73	189.212	268.05	720.609	1008.02	2527.8	296.542	1317.84	1599.72	1125.31	55.3472	75.7953	2227.37
TCGA.CV.6935.01A.11R.1915.07	Negative	larynx	67	male	t3	n0	stage iii	1	295	2524.41	1151.75	893.816	245.728	57.3637	46.786	59.3979	98.454	341.334	16.2734	338.893	358.421	216.436	125.919	15.0529	640.745
TCGA.CV.6936.01A.11R.1915.07	Negative	floor of mouth	68	male	t4a	n2b	stage iva	1	166	2917.07	1623.79	1379.5	214.935	80.4097	164.488	434.763	1324.16	2335.55	28.4338	1691.05	1098.83	223.19	87.2888	32.7142	4724.71
TCGA.CV.6937.01A.11R.2016.07	Negative	oral cavity	71	male	t2	n0	stage ii	1	624	3119.12	1829.36	515.776	128.139	29.6201	32.8397	39.2788	121.7	89.5042	19.3175	1601.42	526.079	336.124	116.195	25.1127	1066.88
TCGA.CV.6938.01A.11R.1915.07	Negative	oral cavity	87	male	t2	n0	stage ii	1	144	1888.56	1327.49	900.523	347.223	402.977	566.002	812.305	17957.5	10351.8	175.023	2628.17	1654.96	808.071	77.7301	127.033	5055.54
TCGA.CV.6940.01A.11R.1915.07	Negative	buccal mucosa	80	female	t1	n0	stage i	1	804	2192.39	2319.95	921.372	118.779	76.9552	68.1723	36.3864	56.0435	197.407	43.9147	304.893	246.759	164.366	24.5922	30.5312	746.499
TCGA.CV.6941.01A.11R.1915.07	Negative	oral tongue	51	male	t3	n0	stage iii	1	342	1320.47	1629.29	1209.83	234.007	112.228	108.646	95.5129	340.265	1179.58	28.6539	466.023	409.113	205.751	36.8441	75.6144	1005.85
TCGA.CV.6942.01A.21R.2016.07	Negative	oral cavity	73	female	t2	n0	stage ii	0	1825	2124.76	2357.01	591.671	843.961	684.292	807.327	826.681	5207.53	7999.31	123.034	1996.89	1338.86	823.916	325.212	181.096	4938.23
TCGA.CV.6943.01A.11R.1915.07	Negative	base of tongue	74	male	t3	n0	stage iii	1	602	2103.23	1344.52	827.739	1302.09	248.892	611.78	2351.49	11733.4	27304.3	629.512	3267.89	2708.68	1939.84	181.244	187.46	6285.89
TCGA.CV.6945.01A.11R.1915.07	Negative	oral tongue	41	male	t4a	n2b	stage iva	1	366	2558.02	2626.68	1076.49	26.5102	76.4885	42.5902	36.9405	52.5858	63.4507	1.3038	162.973	108.214	38.2442	100.665	12.1686	690.517
TCGA.CV.6948.01A.11R.1915.07	Negative	floor of mouth	79	female	t4a	n0	stage iva	1	1289	4132.52	1872.38	831.185	494.346	236.578	256.187	148.019	673.994	3033.13	51.87	964.023	785.008	271.685	21.4849	30.9955	2236.2
TCGA.CV.6950.01A.11R.1915.07	Negative	base of tongue	64	male	t3	n2c	stage iva	1	459	1259.16	2221.42	1087.4	124.306	137.347	179.523	127.081	871.532	4711.99	16.3707	454.772	415.649	226.138	46.2181	31.3541	1742.05
TCGA.CV.6951.01A.11R.1915.07	Negative	oral tongue	57	male	t4a	n2c	stage iva	1	915	1731.28	793.325	982.028	47.9247	15.8323	29.525	38.5109	32.9482	105.263	5.5627	158.75	121.523	64.6128	60.8002	24.8181	1402.93
TCGA.CV.6952.01A.11R.1915.07	Negative	oral tongue	65	female	t3	n0	stage iii	1	185	2130.15	1252.08	455.882	226.875	95.0998	118.129	208.111	8388.83	3956.24	47.3367	630.303	576.143	161.627	89.5857	108.32	2880.06
TCGA.CV.6953.01A.11R.1915.07	Negative	floor of mouth	80	female	t3	n0	stage iii	1	1641	2076.41	1173.63	1002.74	228.277	115.428	108.335	206.997	162.502	1781.72	70.9334	509.431	461.067	321.135	113.597	45.1394	507.419
TCGA.CV.6954.01A.11R.1915.07	Negative	oral tongue	59	male	t4a	n1	stage iva	0	1825	1332.78	1989.85	3598.61	573.662	44.4148	75.9458	125.446	4484.2	16947.1	24.0721	5330.11	3475.88	3852.22	58.1562	97.6447	2274.16
TCGA.CV.6955.01A.11R.2016.07	Negative	oral cavity	74	female	t2	n0	stage ii	1	334	2585.02	1198.76	786.599	65.3153	77.1396	166.667	351.914	1225.79	2018.58	113.739	1400.9	1118.24	721.847	113.637	48.4234	3641.65
TCGA.CV.6956.01A.21R.2016.07	Negative	oral tongue	67	male	t4a	n2c	stage iva	1	217	576.156	3126.93	898.005	28.5585	13.5993	6.3463	0.9066	33.0916	51.2239	1.3599	48.0508	25.3853	10.8794	58.0598	0.9066	438.286
TCGA.CV.6959.01A.11R.1915.07	Negative	oral tongue	48	male	t3	n1	stage iii	1	256	2338.42	3869.67	931.538	432.813	529.895	357.485	166.566	8413.39	7892.26	42.8592	1412.41	894.523	294.819	53.7818	86.0431	2532.05
TCGA.CV.6960.01A.41R.2016.07	Negative	oral cavity	49	male	t3	n0	stage iii	1	862	1204.22	2009.94	633.342	75.3729	52.6913	20.9369	4.8853	3.1405	2.4426	0.3489	167.147	171.334	98.4036	22.6607	13.609	520.579
TCGA.CV.6962.01A.11R.1915.07	Negative	larynx	65	male	t3	n0	stage iii	1	126	2887.53	1682.45	1181.82	203.383	99.7886	59.1966	27.907	35.9408	43.5518	2.1142	106.977	81.1839	46.0888	6.7146	6.3425	120.085
TCGA.CV.7089.01A.11R.2016.07	Negative	larynx	74	male	t4a	n2	stage iva	0	1825	1963.23	2230.71	703.03	337.778	90.101	130.505	153.535	1438.79	956.768	12.1212	718.788	417.778	193.131	55.1798	49.2929	2814.81
TCGA.CV.7090.01A.11R.2016.07	Negative	oral cavity	39	male	t2	n0	stage ii	0	1825	1936.05	2702.53	1817.85	923.468	520.374	343.992	215.168	3122.71	4075.26	66.4897	1012.12	970.564	302.897	28.1704	168.995	2385.15
TCGA.CV.7091.01A.11R.2016.07	Negative	oral cavity	54	male	t1	n0	stage i	0	1825	1240.08	1324.43	1152.29	261.832	98.4733	105.344	229.008	4501.53	5066.79	45.8015	716.412	355.344	186.26	164.824	74.8092	1566.7
TCGA.CV.7095.01A.21R.2016.07	Negative	oral cavity	87	female	t1	n2a	stage iva	1	572	1616.37	1509.62	2154.8	77.2953	89.9149	103.06	67.3047	545.274	1648.97	11.0422	452.204	329.688	167.736	41.6921	33.6524	1402.83
TCGA.CV.7097.01A.11R.2016.07	Negative	oral cavity	53	male	t3	n0	stage iii	1	385	2591.84	2066.52	1783.45	1128.5	273.998	214.664	100.529	1854.5	611.489	58.9569	655.707	655.707	178.382	22.6833	199.169	1775.35
TCGA.CV.7099.01A.41R.2016.07	Negative	oral cavity	85	female	t2	n0	stage ii	1	243	2394.21	2324.63	1315.56	192.51	105.432	282.576	413.619	9785.14	4599.75	73.8453	1275.86	813.152	203.181	76.5814	108.847	3999.39
TCGA.CV.7101.01A.11R.2016.07	Negative	larynx	80	male	t2	n0	stage ii	1	160	2178.33	1235	1304.17	511.667	125.417	112.917	154.167	422.917	1826.25	95.4167	1216.67	1019.58	469.583	191.233	32.9167	1933.22
TCGA.CV.7102.01A.11R.2016.07	Negative	floor of mouth	76	female	t3	n1	stage iii	1	56	2834.72	4938.64	773.653	273.501	97.3072	97.7077	66.4733	430.474	2156.78	25.2278	787.668	828.913	448.895	32.1915	64.8715	1661.37
TCGA.CV.7103.01A.21R.2016.07	Negative	oral tongue	49	male	t2	n0	stage ii	1	1591	1880.84	1949.86	1303.57	252.404	149.725	91.3462	15.7967	68.6813	282.624	3.4341	477.679	340.659	167.239	17.8846	45.3297	680.22
TCGA.CV.7104.01A.11R.2016.07	Negative	oral tongue	61	female	t2	n2	stage iva	1	393	1894.85	1144.97	641.163	789.262	87.2483	124.832	168.233	1882.77	1217.45	30.4251	1018.34	1063.53	493.512	90.9351	173.154	3189.39
TCGA.CV.7177.01A.11R.2016.07	Negative	larynx	82	female	t1	n0	stage i	1	663	1686.22	1730.74	927.208	313.074	45.9364	45.2297	33.2155	48.0565	101.06	9.894	416.254	375.972	218.375	71.47	11.3074	577.336
TCGA.CV.7178.01A.21R.2016.07	Negative	oral cavity	64	female	t4a	n1	stage iva	0	1825	2222.77	1255.49	921.905	399.834	137.143	180.87	478.012	1310.14	3935.4	158.012	1111.06	1160.08	594.617	74.3188	67.9089	2294.2
TCGA.CV.7180.01A.11R.2016.07	Negative	oral tongue	34	male	t2	n0	stage ii	1	327	1524.54	3527.4	855.594	180.936	40.5251	76.484	142.123	806.507	541.667	22.2603	266.553	114.726	69.0639	34.5776	25.6849	1146.52
TCGA.CV.7183.01A.11R.2016.07	Negative	oral cavity	53	male	t2	n0	stage ii	0	1825	2482.39	1284.62	697.183	45.1878	21.1268	17.0188	53.4038	110.915	311.62	0.5869	95.0704	73.9437	28.169	28.48	7.0423	465.868
TCGA.CV.7235.01A.11R.2016.07	Negative	floor of mouth	67	male	t3	n0	stage iii	0	1825	3389.78	3576.11	1447.13	5060.41	95.2057	225.774	437.04	3091.47	3268.73	95.2057	1267.6	1012.81	666.44	63.7062	103.82	6272.5
TCGA.CV.7236.01A.11R.2016.07	Negative	oral tongue	77	female	t2	n2c	stage iva	1	144	2191.21	1077.79	625.593	595.785	54.8893	94.5114	88.3318	1005.46	1753.55	13.8132	597.24	394.767	234.461	50.4764	41.0761	2402.28
TCGA.CV.7238.01A.11R.2016.07	Negative	oral tongue	69	female	t2	n0	stage ii	0	1825	2036.11	820.284	488.844	308.722	107.099	165.112	451.116	1304.26	1879.51	310.345	1144.42	837.322	473.428	103.193	83.1643	2849.99
TCGA.CV.7242.01A.11R.2016.07	Negative	larynx	60	female	t3	n0	stage iii	0	1095	1657.82	1435.12	1546.64	331.233	57.908	142.619	634.009	661.143	1675.03	300.459	1418.25	963.919	563.858	193.912	50.6281	1891.22
TCGA.CV.7243.01A.11R.2016.07	Negative	oral tongue	50	male	t2	n0	stage ii	0	954	1514.81	1084.47	954.364	161.329	37.2298	43.2346	29.2234	1066.05	1931.95	0.4003	234.187	178.943	82.0657	44.6517	25.6205	935.048
TCGA.CV.7245.01A.11R.2016.07	Negative	larynx	62	male	t3	n0	stage iii	0	797	684.294	2081.69	930.15	131.018	128.256	91.5549	95.1066	31.176	67.8769	10.2605	205.209	119.968	106.551	28.3544	33.5438	872.028
TCGA.CV.7247.01A.11R.2016.07	Negative	larynx	55	male	t2	n0	stage ii	1	577	2897.26	3638.65	719.64	2026.34	69.3465	35.0132	6.7987	61.528	130.535	2.3795	219.257	114.558	53.3696	29.1595	7.1386	1034.38
TCGA.CV.7248.01A.11R.2016.07	Negative	larynx	63	female	t4a	n2b	stage iva	1	521	2426.12	2756.83	864.675	997.531	71.0474	90.1633	259.02	266.348	477.26	200.398	784.707	513.58	419.912	148.282	31.8598	1220.45
TCGA.CV.7250.01A.11R.2016.07	Negative	larynx	64	male	t3	n0	stage iii	0	1825	948.839	1961.69	878.521	440.388	120.352	103.223	173.991	144.692	443.994	22.5378	301.555	265.945	139.283	155.682	36.5112	3713.98
TCGA.CV.7252.01A.11R.2016.07	Negative	oral cavity	62	female	t3	n0	stage iii	1	151	1425.94	1919.84	877.535	202.477	141.406	114.764	111.485	1037.39	1511.61	79.1052	614.398	491.436	347.571	44.0489	43.8563	1114.78
TCGA.CV.7253.01A.11R.2016.07	Negative	oral cavity	58	male	t2	n0	stage ii	1	361	1036.7	2012.79	1652.59	31.2525	26.8329	13.5743	3.4725	5.6823	12.3116	5.0509	383.869	108.594	43.564	11.4592	4.7352	581.476
TCGA.CV.7254.01A.11R.2016.07	Negative	oral cavity	55	male	t2	n0	stage ii	1	1459	1395.32	967.272	1540.36	1806.18	224.888	233.985	342.134	684.772	2622.35	195.577	2767.89	2490.45	1423.11	210.485	129.374	1919.25
TCGA.CV.7255.01A.11R.2016.07	Negative	oral tongue	32	female	t2	n0	stage ii	1	64	2962.22	3371.16	645.205	69.8404	30.0095	15.5504	8.4572	152.776	66.8394	5.4563	69.2948	45.0143	21.0067	50.1214	6.5475	829.237
TCGA.CV.7261.01A.11R.2016.07	Negative	larynx	57	male	t3	n0	stage iii	0	1512	1972.44	2164.62	1124.27	296.462	194.165	129.112	86.9025	396.772	1243.95	46.1825	513.47	514.463	278.088	35.5605	21.8498	974.699
TCGA.CV.7263.01A.11R.2016.07	Negative	oral cavity	64	male	t2	nx	stage ii	1	560	3299.04	2473.15	2037.19	484.585	250.181	119.778	138.775	419.222	879.337	72.7683	859.052	811.398	433.068	66.9146	94.6631	1995.89
TCGA.CV.7407.01A.11R.2081.07	Negative	floor of mouth	67	female	t2	n0	stage ii	1	1081	2678.02	1548.11	2508.51	159.512	65.1369	139.526	176.166	1489.64	1584.75	75.4996	1431.53	926.721	639.896	105.204	107.698	5363.07
TCGA.CV.7409.01A.31R.2232.07	Negative	oral cavity	43	male	t4a	n3	stage ivb	1	543	1625.3	2552.85	608.633	259.759	243.832	361.008	455.432	677.27	2538.44	48.9182	4388.98	3331.36	4651.4	53.0136	62.9489	3668.46
TCGA.CV.7410.01A.21R.2081.07	Negative	larynx	61	male	t2	n0	stage ii	0	1825	2448.5	2980.43	1662.63	422.721	69.1169	115.704	558.663	1305.58	5200.57	256.229	3778.14	3229.02	2285.06	734.877	250.501	3636.6
TCGA.CV.7411.01A.11R.2081.07	Negative	oral cavity	64	female	t4a	n0	stage iva	0	1825	2073.33	1022.85	848.034	141.339	24.9734	28.1615	127.524	352.285	679.596	65.356	333.688	232.2	132.837	46.0893	22.848	553.661
TCGA.CV.7413.01A.11R.2081.07	Negative	oral cavity	74	female	t2	n0	stage ii	1	294	2040.4	790.075	819.938	643.83	104.963	155.029	89.1524	801.932	1565.22	71.1462	1180.94	808.081	279.315	61.1331	80.3689	2478.93
TCGA.CV.7414.01A.11R.2081.07	Negative	oral cavity	78	male	t3	n1	stage iii	1	14	1907.53	1638.58	4403.06	169.806	34.2497	62.0099	60.9283	269.31	183.146	34.6102	386.841	203.695	122.217	17.8098	21.2708	1457.15
TCGA.CV.7415.01A.11R.2081.07	Negative	larynx	60	male	t3	n0	stage iii	1	695	1647.9	1274.97	537.216	142.692	155.418	224.836	360.586	9293.48	16054	31.2379	1559.97	1059.39	531.045	177.443	102.584	4102.78
TCGA.CV.7416.01A.11R.2081.07	Negative	oral cavity	29	female	t4a	n0	stage iva	1	763	2029.48	2437.14	1517.45	339.885	54.8966	64.7238	18.6377	398.509	59.3019	19.3155	452.389	483.904	245.679	69.7763	33.5479	1085.98
TCGA.CV.7418.01A.11R.2081.07	Negative	larynx	62	male	t4a	n0	stage iva	1	789	2589.5	2132.86	1607.8	340.096	71.9968	106.205	303.898	1041.37	1593.87	13.922	544.153	484.487	245.823	71.6667	67.2235	1360.65
TCGA.CV.7421.01A.11R.2081.07	Negative	larynx	76	male	t4a	n0	stage iva	1	2	1182.3	1568.64	1948.24	1207.8	47.6369	42.7607	39.0098	197.674	111.403	18.3796	525.506	332.333	100.15	40.4314	20.2551	686.778
TCGA.CV.7422.01A.21R.2081.07	Negative	larynx	60	female	t4a	n1	stage iva	1	1037	2376.7	2653	2611.67	374.583	49.1416	68.3427	166.3	2011.55	775.852	38.0766	367.098	459.849	262.957	40.8852	55.6505	2736.77
TCGA.CV.7423.01A.11R.2081.07	Negative	oral cavity	65	male	t2	n0	stage ii	0	1825	2608.66	1605.26	575.976	154.924	132.852	79.7963	19.9491	196.519	169.355	1.6978	98.8964	74.2784	40.747	36.6596	30.9847	682.929
TCGA.CV.7424.01A.11R.2081.07	Negative	larynx	67	male	t4a	n2a	stage iva	1	453	1930.32	3877.25	1670.97	247.347	84.4485	162.436	295.339	565.298	1945.55	210.891	749.423	399.631	166.128	333.53	29.5339	1598.8
TCGA.CV.7425.01A.11R.2081.07	Negative	oral cavity	77	female	t3	n0	stage iii	1	1718	3274.45	1462.96	863.248	475.784	81.1966	125.356	407.882	8436.85	4413.58	39.886	860.874	709.876	479.582	55.8452	147.198	3433.18
TCGA.CV.7427.01A.11R.2081.07	Negative	oral cavity	73	female	t2	n0	stage ii	0	1825	3412.91	2198.21	1220.94	372.516	168.333	314.327	532.537	28491	22685.5	98.1946	3552.15	2491.23	3208.73	121.901	165.736	7420.97
TCGA.CV.7428.01A.11R.2132.07	Negative	oral cavity	47	male	t4a	n2a	stage iva	1	1671	2891.96	3465.39	1001.2	931.573	187.275	238.495	411.765	11749.1	7435.37	91.6367	1743.5	1080.43	405.362	146.183	80.8323	6393.69
TCGA.CV.7429.01A.11R.2132.07	Negative	oral cavity	55	male	t3	n0	stage iii	1	107	1543.1	1452.81	896.763	325.724	76.3203	152.3	252.13	342.078	200	29.6422	739.353	527.768	207.496	15.6559	57.5809	719.206
TCGA.CV.7430.01A.11R.2132.07	Negative	larynx	56	male	t3	n0	stage iii	1	495	2774.12	1118.65	2502.96	52.2382	26.1191	16.8399	30.5868	45.021	58.0806	5.4988	97.6029	68.0471	52.5818	6.8734	5.4988	864.652
TCGA.CV.7432.01A.11R.2132.07	Negative	oral cavity	79	male	t2	n1	stage iii	0	1825	1893.04	3228.55	1167.76	146.595	79.646	59.6383	20.0077	1183.15	1002.69	1.5391	193.536	112.351	31.9354	13.8823	29.6268	4111.77
TCGA.CV.7433.01A.11R.2132.07	Negative	larynx	49	male	t4a	n1	stage iva	1	601	2058.39	1270.69	1283.45	1478.34	372.003	548.724	1008.89	15406.8	22417.6	370.456	2707.27	2296.98	982.599	102.835	304.331	3329.13
TCGA.CV.7434.01A.11R.2132.07	Negative	oral cavity	64	male	t3	n0	stage iii	1	218	2385.47	2619.28	586.641	440.655	194.52	181.423	197.601	7294.69	1574.26	15.4075	356.299	258.076	76.2672	19.5483	68.5635	3745.71
TCGA.CV.7435.01A.11R.2132.07	Negative	oral cavity	57	female	t4a	n1	stage iva	0	1825	711.281	1916.63	1606.12	924.665	101.721	83.3652	113.193	991.587	1111.66	43.9771	757.17	724.665	391.969	57.4914	142.256	1639.57
TCGA.CV.7437.01A.21R.2132.07	Negative	larynx	77	male	t2	n0	stage ii	1	506	1837.83	1857.27	1108.71	85.285	69.3769	52.5851	17.2338	102.961	193.548	4.8608	467.079	332.302	220.946	25.9169	13.6986	676.478
TCGA.CV.7438.01A.21R.2132.07	Negative	oral tongue	87	female	t2	n0	stage ii	1	194	1761.88	1489	579.225	183.979	187.5	145.687	62.5	3481.51	2781.69	25.5282	738.996	460.827	278.609	78.4287	94.1901	1938.71
TCGA.CV.7440.01A.11R.2132.07	Negative	larynx	38	male	t2	n0	stage ii	1	675	3644.32	2648.2	1480.05	549.012	93.7621	65.8659	47.2685	537.001	453.313	8.9113	339.403	278.187	196.435	58.3572	32.933	1239
TCGA.CV.7446.01A.11R.2232.07	Negative	oral tongue	66	male	t2	n0	stage ii	1	1093	3905.95	1665.6	2267.13	784.665	86.1394	173.003	199.062	499.102	1114.75	47.7748	369.893	342.024	271.086	27.1303	64.7855	1807.69
TCGA.CV.7568.01A.11R.2232.07	Negative	oral cavity	48	female	t4a	n0	stage iva	1	927	2534.41	1785.18	1526.35	113.763	30.0682	53.0068	135.462	594.854	2212.65	51.1469	305.642	357.099	227.216	43.0967	56.7266	1946.18
TCGA.CV.A45O.01A.21R.A24H.07	Negative	alveolar ridge	57	male	t3	n0	stage iii	0	851	1990.25	531.133	855.214	112.528	40.5101	46.5116	217.554	636.909	1263.32	18.7547	915.979	548.387	283.571	21.8005	60.7652	1010.33
TCGA.CV.A45P.01A.11R.A24H.07	Negative	oral tongue	82	female	t2	n0	stage ii	0	639	2027.92	1248.41	1045.67	68.844	93.2376	94.8638	83.4801	1030.49	954.059	22.2252	311.153	114.921	34.693	34.9261	39.5718	1366.22
TCGA.CV.A45Q.01A.11R.A24H.07	Negative	oral cavity	69	female	t4a	n1	stage ivc	0	1825	589.428	597.195	331.392	316.721	52.6429	34.52	57.8209	554.045	632.578	0.863	606.688	185.545	127.724	11.3484	23.301	1811.43
TCGA.CV.A45R.01A.11R.A24H.07	Negative	oral tongue	46	male	t3	n1	stage iii	0	1825	1243.5	1206.93	1509.62	197.305	221.367	148.701	199.23	5339.27	4528.39	36.0924	696.824	466.314	256.497	58.8595	71.2223	2438.15
TCGA.CV.A45T.01A.11R.A24H.07	Negative	oral tongue	64	female	t2	n0	stage ii	0	1825	1201.03	1814.04	647.311	1156.93	601.74	479.236	508.147	11957.4	7853	539.018	2014.95	1438.2	629.67	287.174	305.28	4171.22
TCGA.CV.A45U.01A.12R.A24H.07	Negative	oral cavity	59	male	t4	n0	stage iva	1	1079	2511.9	2764.11	826.72	339.947	83.7743	122.575	339.947	594.797	891.975	20.2822	424.603	365.52	119.048	28.3774	74.515	1488.77
TCGA.CV.A45V.01A.21R.A24Z.07	Negative	oral cavity	87	female	t4	n0	stage iva	1	32	2476.85	1321.76	810.185	389.468	106.481	135.417	195.602	768.519	1156.83	104.167	982.639	666.088	420.718	29.0104	58.4491	2417.91
TCGA.CV.A45W.01A.11R.A24Z.07	Negative	larynx	75	male	t3	n0	stage iii	1	1398	1469.32	1911.91	2195.02	697.883	200.278	235.512	582.29	1248.03	1743.78	184.825	1403.8	1000.77	572.4	454.86	56.251	1782.5
TCGA.CV.A45X.01A.21R.A24Z.07	Negative	floor of mouth	47	male	t4a	n1	stage iva	1	198	1425.28	639.888	2027.53	157.303	62.9213	27.5281	31.4607	244.382	255.056	8.427	296.629	214.045	114.045	24.4045	25.8427	481.848
TCGA.CV.A45Y.01A.11R.A24Z.07	Negative	larynx	61	male	t4a	n0	stage iva	0	1825	1706.17	1623.48	625.689	1375.41	199.008	174.201	319.184	2156.01	4388.09	174.752	2203.97	1386.99	819.184	252.971	126.24	2417.96
TCGA.CV.A45Z.01A.21R.A24Z.07	Negative	larynx	75	male	t2	n0	stage ii	1	1466	1207.45	1782.88	1778.53	674.565	331.238	331.238	207.447	1547.87	1793.52	35.2998	1241.3	841.876	674.081	114.318	84.1393	3028.1
TCGA.CV.A460.01A.21R.A24Z.07	Negative	larynx	72	male	t3	n2b	stage iva	0	1825	2113.07	3057.76	1529.61	1846.3	172.785	265.296	315.223	1762.11	2502.69	137.543	1277.04	1098.38	623.103	90.6951	204.601	3067.99
TCGA.CV.A461.01A.41R.A266.07	Negative	larynx	65	male	t3	n0	stage iii	0	1825	941.177	1799.09	1029.41	671.914	243.993	455.261	1246.48	5364.54	5698.43	279.619	6696.77	3444.9	2553.02	187.804	132.974	4602.56
TCGA.CV.A463.01A.11R.A266.07	Negative	floor of mouth	82	female	t4a	n0	stage iva	1	23	2803.34	1328.13	1019.5	62.3955	5.571	39.5543	180.501	870.195	716.434	78.5515	548.746	258.496	107.521	76.9415	13.3705	1428.79
TCGA.CV.A464.01A.11R.A266.07	Negative	buccal mucosa	48	male	t4a	n0	stage iva	0	1722	1598.98	1118.49	521.375	359.665	151.952	145.911	121.747	3877.32	2516.26	72.9554	920.074	533.922	324.814	70.1673	76.6729	2420.23
TCGA.CV.A465.01A.11R.A266.07	Negative	oral tongue	24	male	t2	n0	stage ii	1	215	1369.78	682.826	518.308	78.3909	92.8314	58.7932	20.6292	211.965	324.91	1.0315	188.757	107.272	47.4471	29.4585	17.5348	729.144
TCGA.CV.A468.01A.11R.A266.07	Negative	lip	42	male	t3	n2b	stage iii	1	464	1232.99	1200.33	908.547	1662.49	99.6189	246.053	1144.8	5780.62	3812.19	426.783	2516.6	1710.94	868.808	225.275	218.291	4866.88
TCGA.CV.A6JD.01A.11R.A31N.07	Negative	floor of mouth	82	female	t4a	n0	stage iva	1	182	1305.91	733.042	317.287	434.573	253.392	276.586	478.775	32818.4	9206.56	111.16	1962.8	1801.75	731.729	226.919	124.289	3787.05
TCGA.CV.A6JE.01A.11R.A31N.07	Negative	oral cavity	78	male	t2	n0	stage ii	0	1075	623.894	1162.24	520.984	169.159	590.449	222.544	616.819	2396.53	2027.98	70.7509	2475	504.904	196.173	37.9482	60.4599	2273.66
TCGA.CV.A6JM.01A.11R.A31N.07	Negative	hypopharynx	85	male	t4a	n0	stage iva	1	194	411.318	663.906	376.122	155.97	418.91	69.0131	41.4079	111.801	210.49	8.9717	545.204	202.899	106.97	24.7895	24.8447	642.512
TCGA.CV.A6JN.01A.11R.A31N.07	Negative	oral cavity	53	male	t2	n0	stage ii	0	906	1053.33	1075.33	397.333	261.333	504.667	305.333	158	2318	699.333	38.6667	1388	504.667	137.333	86.2	79.3333	3519.19
TCGA.CV.A6JO.01B.11R.A34R.07	Negative	oral tongue	69	male	t4	n2c	stage iva	1	197	1824.51	1030.76	444.781	184.569	244.075	440.242	603.127	23160.9	6579.43	108.422	1651.54	1095.31	317.196	145.063	105.9	2695.15
TCGA.CV.A6JT.01A.11R.A31N.07	Negative	oral tongue	65	male	t2	n0	stage ii	0	852	884.643	382.873	231.423	220.807	258.316	167.02	247.7	1136.59	889.597	37.5088	1168.44	912.244	344.657	36.5464	103.326	2603.62
TCGA.CV.A6JU.01A.11R.A31N.07	Negative	oral tongue	61	female	t4a	n0	stage iva	0	110	306.745	992.268	512.549	106.332	47.0408	20.5804	25.9705	108.782	120.542	0.98	2436.81	719.333	128.872	308.853	43.1208	698.223
TCGA.CV.A6JY.01A.11R.A31N.07	Negative	oral cavity	69	male	t4a	n0	stage iva	0	646	2779.5	1450.58	823.14	101.818	10.5785	19.1736	34.3802	35.7025	46.9421	6.6116	234.05	160	105.124	67.5901	10.5785	409.216
TCGA.CV.A6JZ.01A.11R.A31N.07	Negative	oral cavity	68	male	t4a	n0	stage iva	0	714	1860.33	2355.07	591.846	74.5363	190.786	513.206	1581.33	5697.58	16527.6	240.362	3950.42	2781.78	1033.25	110.338	144.97	3237.13
TCGA.CV.A6K0.01B.21R.A31N.07	Negative	oral tongue	58	male	t2	n0	stage ii	0	606	2298.79	1883.34	1170.49	1214.2	75.856	169.294	513.912	4975.85	6481.41	258.714	1603.02	1540.23	861.543	87.5056	199.938	2093.57
TCGA.CV.A6K1.01A.11R.A31N.07	Negative	larynx	65	male	t4a	n0	stage iva	0	685	1031.86	1209.12	534.712	438.452	294.649	132.064	131.477	362.736	98.0208	24.6519	854.601	296.997	103.89	46.3046	41.6735	2004.21
TCGA.CV.A6K2.01A.11R.A31N.07	Negative	oral cavity	79	male	t2	n0	stage ii	1	317	1543.47	1484.33	1084.57	233.59	183.915	178.593	128.918	1408.04	1208.75	81.0171	678.888	421.053	193.968	45.7776	40.2129	2401.32
TCGA.CX.7082.01A.11R.2016.07	Negative	oral cavity	82	male	t2	n0	stage ii	1	11	1889.26	1662.16	2798.29	246.539	205.669	182.597	199.077	1193.47	2582.4	12.1951	595.254	422.545	294.331	27.3171	27.027	1420.08
TCGA.CX.7085.01A.21R.2016.07	Negative	oral tongue	77	female	t3	n0	stage iii	0	321	2232.23	1357.34	1118.19	1307.94	498.615	469.529	766.39	3134.81	4762.7	243.767	1935.36	1581.72	1163.9	123.661	199.446	2948.99
TCGA.CX.7086.01A.11R.2081.07	Negative	floor of mouth	53	male	t4a	n2c	stage iva	0	573	2247.91	2507.83	1645.8	164.543	52.7849	59.7015	108.846	1139.42	921.369	17.1096	582.818	324.354	117.947	27.4518	48.4165	984.292
TCGA.CX.7219.01A.11R.2016.07	Negative	floor of mouth	47	male	t4a	n2c	stage iva	0	1045	3405.08	2784.77	1053	365.564	199.165	215.869	303.245	1785.09	3309.35	49.1487	933.183	946.675	500.803	39.6595	151.301	2161.12
TCGA.D6.6515.01A.21R.1873.07	Negative	oral tongue	82	female	t2	n0	stage ii	1	403	3287.59	2612.97	1264.92	4371.12	135.243	288.385	811.854	20199.3	7566.83	271.281	2912.89	3031.82	2023.87	279.67	169.451	6015.83
TCGA.D6.6516.01A.11R.1873.07	Negative	lip	69	male	t1	n1	stage iii	0	773	3286.02	1210.64	1162.94	226.451	86.2669	165.898	470.735	1866.35	2053.82	44.7924	668.568	439.214	246.358	36.8169	94.147	6596.13
TCGA.D6.6517.01A.11R.1873.07	Negative	larynx	59	male	t3	n0	stage iii	0	292	2278.11	1314.6	558.556	193.167	181.531	170.892	49.2061	133.987	202.144	16.6237	693.873	573.85	302.551	118.085	127.338	1121.72
TCGA.D6.6823.01A.11R.1915.07	Negative	oral tongue	50	male	t3	n1	stage iii	0	701	1149.26	3657.89	1323.07	245.033	190.306	131.729	29.9759	248.333	545.067	5.7752	324.51	198.556	106.153	28.9364	26.9508	1048
TCGA.D6.6824.01A.11R.1915.07	Negative	larynx	61	male	t4a	n1	stage iva	0	77	3099.05	1772.48	1393.12	939.837	104.387	125.405	447.325	748.577	1580.87	121.902	2120.33	1690.52	830.195	76.1993	102.286	2811.21
TCGA.D6.6825.01A.21R.1915.07	Negative	oral tongue	73	male	t3	n0	stage iii	0	491	4690.61	2323.2	774.27	430.15	190.213	337.806	765.588	8353.99	11194.2	124.309	1400.16	1558.8	996.054	45.1697	359.511	4334.12
TCGA.D6.6826.01A.11R.1915.07	Negative	larynx	64	female	t4a	n2	stage iva	1	348	2453.28	4043.78	1584.6	860.292	1350.82	1084.76	181.931	886.371	791.99	73.5796	1124.18	1183.79	754.424	47.2089	96.8643	1894.84
TCGA.D6.6827.01A.11R.1915.07	Negative	lip	55	female	t1	n1	stage iii	0	568	3965.42	3216.87	1224.31	1510.59	34.9209	34.9209	75.7196	2083.15	164.578	30.0804	393.465	428.041	475.063	155.623	15.9046	1621.68
TCGA.D6.8568.01A.11R.2403.07	Negative	larynx	62	male	t2	n0	stage ii	0	759	1436.44	2945.61	1201.83	1602.88	392.529	307.339	85.8453	2328.96	1327	11.7955	524.902	422.674	143.512	49.6265	89.7772	2813.45
TCGA.D6.8569.01A.11R.2403.07	Negative	oral tongue	52	male	t2	n0	stage ii	0	770	3034.81	4006	1006.6	379.952	141.657	124.25	98.4394	1539.02	878.151	17.407	657.263	512.005	190.276	62.1789	93.0372	3768.3
TCGA.D6.A4Z9.01A.11R.A24Z.07	Negative	oral tongue	59	male	t2	n2	stage iva	0	539	2666.04	2785.24	1315.52	317.408	302.744	207.663	63.86	2055.82	1223.27	24.5979	422.895	312.677	119.678	232.034	71.9016	4179.63
TCGA.D6.A4ZB.01A.11R.A24Z.07	Negative	oral tongue	61	male	t3	n0	stage iii	0	376	1901.1	1487.66	927.038	499.55	125.804	77.5586	126.414	282.142	204.584	25.6493	506.268	216.798	86.719	196.113	30.5349	1229.25
TCGA.D6.A6EK.01A.11R.A31N.07	Negative	larynx	67	male	t4	n1	stage iva	0	875	688.54	827.172	510.166	244.917	170.98	182.994	447.32	3050.83	1062.85	238.447	1895.56	1106.28	400.185	125.665	255.083	4153.22
TCGA.D6.A6EM.01A.21R.A31N.07	Negative	oral tongue	65	female	t2	n1	stage iii	0	232	914.074	1745	468.74	915.922	1583	812.442	595.011	15270.1	2436.09	249.461	5537.42	2726.21	582.076	349.634	170.003	7105.83
TCGA.D6.A6EN.01A.11R.A31N.07	Negative	buccal mucosa	71	male	t3	n0	stage iii	0	687	649.719	1202.98	432.524	407.008	1408.97	627.315	1458.13	7076.59	3792.52	1285.75	4055.77	2209.29	2033.8	145.72	191.68	11317.5
TCGA.D6.A6EO.01A.11R.A31N.07	Negative	floor of mouth	44	male	t4a	n0	stage iva	0	759	712.148	1078.04	1509.94	381.859	218.249	93.9299	30.696	133.835	150.411	12.5854	232.062	112.654	36.5283	32.7189	30.3891	876.221
TCGA.D6.A6EP.01A.11R.A31N.07	Negative	hypopharynx	62	male	t3	n0	stage iii	0	424	894.831	602.067	553.549	437.216	71.6747	51.8263	86.0096	143.901	86.0096	46.8642	551.344	306.547	780.152	27.5672	16.5403	376.568
TCGA.D6.A6EQ.01A.11R.A31N.07	Negative	larynx	57	male	t4a	n1	stage iva	0	368	938.001	646.973	236.324	518.6	201.313	156.82	171.408	1228.3	2390.23	56.8928	1131.29	911.743	358.862	91.5974	62.7279	2991.17
TCGA.D6.A6ES.01A.12R.A31N.07	Negative	larynx	50	male	t4a	n1	stage iva	0	389	510.102	885.51	258.962	126.874	1092.33	111.232	46.0569	26.07	25.201	0	663.046	230.285	138.171	18.8833	39.1049	954.16
TCGA.D6.A74Q.01A.11R.A34R.07	Negative	larynx	67	male	t4a	n0	stage iva	0	710	926.004	1058.98	917.993	296.385	191.048	134.976	171.823	201.862	222.289	161.41	488.635	267.948	115.35	127.642	42.0547	1930.22
TCGA.DQ.5624.01A.01R.1873.07	Negative	oral tongue	43	female	t4a	n1	stage iva	0	1778	1712.31	985.535	962.713	358.406	185.792	129.54	52.7162	245.259	454.516	19.9293	468.981	430.087	289.939	106.924	167.792	1371.08
TCGA.DQ.5625.01A.01R.1873.07	Negative	oral tongue	52	female	t2	n0	stage ii	1	1133	1630.83	804.348	432.806	498.419	327.668	601.186	1428.06	30217.8	22718.6	16.996	1638.74	1560.87	473.913	81.8775	128.063	9061.96
TCGA.DQ.5629.01A.01R.1873.07	Negative	larynx	64	male	t4a	n2c	stage iva	1	941	2208.81	2445.42	1699.01	51.3125	27.5567	24.706	25.1811	60.8148	68.8918	14.2535	137.309	110.702	55.5885	87.9819	11.4028	658.449
TCGA.DQ.5630.01A.01R.1873.07	Negative	oral tongue	73	male	t3	n1	stage iii	0	1030	1081.21	943.371	442.493	1556.19	244.074	281.387	301.58	14767.3	14876.6	653.644	3965.32	3893.77	1133.45	225.031	170.764	7812.05
TCGA.DQ.5631.01A.01R.1873.07	Negative	oral tongue	52	male	t3	n2b	stage iva	1	548	2061.27	2747.33	1432.91	64.1178	36.0959	36.3334	9.4989	59.1308	72.4294	0.9499	498.456	251.484	153.17	110.674	28.7343	876.212
TCGA.DQ.7588.01A.11R.2081.07	Negative	buccal mucosa	66	male	t2	n1	stage iii	1	427	1419.04	2536.06	1423.28	47.4426	65.2335	51.2549	19.4853	1.2708	15.2494	0	23.7213	7.2011	3.3888	27.0846	1.2708	696.346
TCGA.DQ.7592.01A.11R.2081.07	Negative	oral tongue	57	male	t4a	n2b	stage iva	0	1143	2036.84	3700.96	768.891	230.577	106.49	129.953	223.357	4194.61	3140.09	13.988	472.435	464.764	181.844	16.0411	93.404	1986.64
TCGA.DQ.7595.01A.11R.2232.07	Negative	larynx	53	male	t2	n0	stage ii	0	1190	1643.07	1393.48	1403.85	268.257	13.482	13.482	37.6804	49.0882	78.472	1.0371	1118.31	820.672	583.874	43.1665	21.0872	1105.35
TCGA.F7.7848.01A.11R.2132.07	Negative	larynx	47	male	t4a	n1	stage iva	0	1131	1419.43	3470.08	1003.43	559.236	81.6402	112.07	327.303	84.609	329.159	237.87	631.598	703.59	312.83	80.7756	56.406	1651.97
TCGA.F7.8298.01A.11R.2403.07	Negative	larynx	58	male	t1	n0	stage i	0	995	2126.46	1902.72	667.964	793.774	236.057	177.691	71.9844	290.532	175.746	16.8612	339.818	325.551	101.816	64.5914	32.4254	1399.33
TCGA.F7.8489.01A.31R.2403.07	Negative	floor of mouth	48	male	t2	n0	stage ii	0	658	2537.55	1779.42	745.121	117.682	118.865	246.6	428.149	4837.97	8079.24	105.855	2488.47	1711.41	1037.85	102.655	267.889	3363.53
TCGA.F7.A50G.01A.11R.A266.07	Negative	oral tongue	66	male	NA	NA	NA	0	616	2017.14	1198.45	778.331	264.787	102.819	227.197	438.364	6232.73	5600.88	121.061	1189.61	1075.73	543.394	112.963	87.3411	2638.95
TCGA.F7.A50I.01A.11R.A28V.07	Negative	larynx	72	male	NA	NA	NA	0	92	1579.53	1822.27	578.147	220.609	295.989	122.407	293.914	5151.45	4819.5	37.3444	896.266	513.831	200.553	157.939	38.7275	1485.19
TCGA.F7.A50J.01A.21R.A28V.07	Negative	oral tongue	67	female	NA	NA	NA	0	947	1506.87	1150.35	1397.38	425.288	162.905	144.878	377.886	2520.35	2673.91	124.849	478.032	292.427	121.511	83.5955	92.1347	2868.61
TCGA.F7.A61S.01A.11R.A28V.07	Negative	oral tongue	62	male	tx	nx	NA	0	576	1484.14	1997.04	698.997	499.753	424.133	425.448	362.321	10214.7	1371.03	111.787	1417.72	642.446	178.202	52.9541	213.71	3633.38
TCGA.F7.A61V.01A.11R.A28V.07	Negative	base of tongue	54	male	tx	nx	NA	0	759	1216.9	1103.69	727.029	128.236	85.8484	86.385	127.7	593.427	478.068	18.2428	322.468	284.909	121.261	58.9886	34.3394	1109.49
TCGA.F7.A61W.01A.11R.A28V.07	Negative	oral tongue	51	male	tx	nx	NA	0	14	2119.5	1447.58	424.843	66.0134	56.5829	66.0134	5.1868	222.559	134.384	1.8861	166.919	125.897	41.0226	14.5842	15.0888	417.742
TCGA.F7.A620.01A.11R.A28V.07	Negative	base of tongue	47	male	tx	nx	NA	0	543	1433.93	2089.56	425.469	616.366	379.831	549.626	484.358	42800.6	14870.8	101.092	4212	2800.15	211.508	695.365	159.49	8282.35
TCGA.F7.A622.01A.11R.A28V.07	Negative	larynx	75	male	tx	nx	NA	1	359	763.877	1311.81	506.942	203.238	66.399	57.7382	21.9405	2278.93	299.084	3.4643	385.114	95.2681	21.9405	41.6524	12.7024	894.879
TCGA.F7.A623.01A.11R.A28V.07	Negative	larynx	70	male	tx	nx	NA	0	616	3249.05	3072.52	1758.94	195.438	80.1567	107.176	147.254	1304.12	584.514	76.1038	425.101	317.475	101.322	44.8292	62.5943	965.407
TCGA.F7.A624.01A.22R.A30B.07	Negative	buccal mucosa	73	male	tx	nx	NA	0	378	944.879	2810.66	556.138	1962.11	1161.94	1562.67	2108.53	7456.71	16075.4	259.017	5119.98	2909.56	3142.89	138.654	88.1944	5510.74
TCGA.H7.7774.01A.21R.2081.07	Negative	oral cavity	75	female	t3	n0	stage iii	0	407	2808.16	1152.38	868.481	58.5034	20.4082	85.2608	439.002	2499.32	3791.84	135.147	694.331	622.222	516.1	72.4308	42.1769	887.447
TCGA.H7.8501.01A.11R.2403.07	Negative	buccal mucosa	54	male	t4a	n2a	stage iva	0	461	819.219	1714.63	479.19	306.656	855.111	963.417	1841.83	71027.1	30819.3	515.082	4267.37	4446.83	1831.12	422.732	294.692	9419.84
TCGA.H7.8502.01A.11R.2403.07	Negative	oral cavity	50	male	t4a	n2b	stage iva	0	458	2446.2	2900	653.798	115.823	185.443	134.177	56.962	985.443	871.519	3.1646	300	353.798	147.468	103.24	35.443	1906.64
TCGA.H7.A6C4.01A.11R.A30B.07	Negative	oral tongue	35	female	t3	n1	stage iii	0	414	950.857	1008.25	467.81	210.286	64	85.3333	182.349	1928.13	2483.81	49.2698	606.476	490.667	227.556	98.8444	69.5873	1157.5
TCGA.HD.7229.01A.11R.2016.07	Negative	larynx	60	male	t4a	nx	stage iva	0	1027	2117.23	3162.72	652.653	150.817	233.122	258.926	365.699	1740.85	1558.45	14.2365	692.693	439.106	142.81	90.1657	82.3045	3996.11
TCGA.HD.7753.01A.11R.2081.07	Negative	oropharynx	62	male	t2	n0	stage ii	0	866	1749.24	2286.73	3013.91	227.011	286.393	232.779	138.785	1012.89	1083.81	39.3621	307.431	217.849	126.909	43.9803	117.068	1396.9
TCGA.HD.7831.01A.11R.2132.07	Negative	oral tongue	74	male	t3	n0	stage iii	0	667	2225.49	1220.73	812.473	449.834	70.449	60.6323	30.0274	161.109	442.905	6.9294	558.972	511.621	273.712	41.2704	25.9853	804.949
TCGA.HD.7917.01A.11R.2232.07	Negative	floor of mouth	62	male	t2	n0	stage ii	1	836	843.855	1532.41	1261.36	258.838	94.697	67.3401	63.1313	1567.34	1734.01	10.5219	607.744	300.505	56.8182	35.2904	20.6229	1234.11
TCGA.HD.8224.01A.11R.2403.07	Negative	base of tongue	63	male	t3	n0	stage iii	1	446	1827.53	1386.89	753.101	318.96	81.5121	44.8907	120.496	82.6934	213.231	39.5747	474.306	505.611	217.366	45.7826	18.3107	1907.01
TCGA.HD.8634.01A.11R.2403.07	Negative	oral tongue	51	female	t1	nx	stage i	1	385	2319.31	1980.45	816.943	173.578	58.0569	50.3555	73.4597	5701.42	1388.03	14.218	474.526	274.882	74.6445	30.9005	45.0237	1929.15
TCGA.HD.8635.01A.11R.2403.07	Negative	oral tongue	61	female	t1	n1	stage iii	0	695	2035.41	1755.36	960.504	613.126	66.7348	87.5894	173.987	512.428	571.417	85.206	433.776	359.295	165.645	60.0971	26.8131	2346.2
TCGA.HD.A4C1.01A.11R.A24H.07	Negative	buccal mucosa	41	female	t3	n2	stage iva	0	11	2484.06	1868.74	1003.18	164.347	66.1773	59.6034	106.936	1123.26	2327.16	9.2035	375.589	215.186	176.619	35.6086	25.8573	1698.79
TCGA.HD.A633.01A.11R.A28V.07	Negative	oral cavity	74	male	t4	n0	stage iva	0	421	1643.02	1937.14	944.228	235.059	25.1422	30.7293	13.9679	29.5321	66.6467	7.5826	322.857	218.697	103.362	28.0315	13.1697	924.973
TCGA.HD.A6HZ.01A.12R.A31N.07	Negative	oral tongue	79	female	t2	n0	stage ii	0	111	2090.91	1965.08	1089.7	435.882	298.615	392.535	196.869	1595.42	5117.4	147.501	1152.32	1027.09	773.028	112.535	133.654	3779.96
TCGA.HD.A6I0.01A.11R.A31N.07	Negative	oral cavity	56	male	t3	nx	stage iii	0	210	765.172	1251.54	264.732	346.526	365.875	178.54	249.78	2149.52	1098.5	58.0475	1489.89	675.462	202.287	68.6983	65.0836	2204.01
TCGA.IQ.7630.01A.11R.2081.07	Negative	oropharynx	49	male	t3	n0	stage iii	0	485	2233.22	2476.92	638.872	68.9143	123.18	83.2298	122.514	862.593	290.638	24.9689	633.545	455.433	137.163	33.2719	86.8919	1852.91
TCGA.IQ.7631.01A.11R.2081.07	Negative	buccal mucosa	60	female	t2	n0	stage ii	0	1172	1676.88	1220.81	652.242	56.5239	10.529	9.4207	14.9622	12.1914	55.4156	2.7708	181.209	80.3527	69.8237	43.7783	0.5542	542.464
TCGA.IQ.7632.01A.11R.2081.07	Negative	alveolar ridge	68	female	t4a	n0	stage iva	0	441	2249.73	1311.06	1135.27	88.1709	7.1194	14.2388	69.0033	634.721	668.127	16.977	219.058	81.5991	69.0033	53.3242	18.0723	561.862
TCGA.IQ.A61E.01A.22R.A30B.07	Negative	oral tongue	55	female	t3	n0	stage iii	0	1147	1793.72	2566.81	499.897	120.615	90.582	167.601	243.167	5512.42	3076.4	86.7068	795.862	484.88	201.993	50.9003	122.552	1455.01
TCGA.IQ.A61G.01A.11R.A30B.07	Negative	floor of mouth	57	male	t4a	n2c	stage iva	0	360	1847.59	1083.04	1165.51	169.495	92.4935	70.6231	18.6809	703.953	80.647	4.5563	183.164	139.424	42.3738	32.7554	54.2203	1663.39
TCGA.IQ.A61H.01A.11R.A30B.07	Negative	oral tongue	76	male	t2	n0	stage ii	0	1138	1700.82	1786.08	1643.64	591.85	57.1787	72.2257	92.79	686.144	1933.04	32.1003	415.298	284.389	132.915	40.9028	17.5549	981.954
TCGA.IQ.A61J.01A.11R.A30B.07	Negative	oral tongue	54	male	t2	n2b	stage iva	0	1021	2301.29	726.895	693.623	388.17	192.237	213.956	161.275	1062.85	2680.68	63.3087	929.76	1050.37	634.473	84.4039	74.3993	2950.47
TCGA.IQ.A61O.01A.11R.A30B.07	Negative	oropharynx	43	male	t2	n2b	stage iva	1	421	1029.13	1156.05	1066.46	689.152	213.637	277.384	70.6381	199.28	399.708	71.7867	1749.3	1440.33	949.307	34.4002	40.2005	1278.86
TCGA.KU.A66S.01A.21R.A30B.07	Negative	larynx	69	female	t2	n1	stage iii	1	406	1596.88	2332.7	1430.64	1018.83	94.9304	83.7883	103.398	438.551	664.958	51.6992	409.137	325.794	118.106	156.862	49.4708	1425.11
TCGA.KU.A66T.01A.11R.A30B.07	Negative	floor of mouth	53	female	t4	n0	stage iva	0	552	1353.98	2755.49	9681.58	35.1578	119.457	61.5262	4.3947	131.043	4.7942	5.5933	78.306	67.519	27.5669	20.1758	4.3947	793.755
TCGA.KU.A6H8.01A.21R.A34R.07	Negative	oral tongue	41	male	t1	n0	stage i	1	327	1644.47	1543.69	752.637	668.241	251.929	319.95	549.835	621.634	638.64	132.893	896.867	459.77	246.89	31.5667	30.8613	1259.73
TCGA.MT.A51W.01A.21R.A266.07	Negative	tonsil	52	female	t1	nx	stage i	0	437	2489.76	2141.23	905.132	279.336	182.266	201.37	227.703	3815.18	1438.5	11.8757	570.032	350.59	104.299	62.8067	40.7903	3050.58
TCGA.MT.A51X.01A.11R.A266.07	Negative	oral tongue	30	male	t1	n2b	stage iva	0	242	1477.79	1366.56	518.914	306.879	61.5744	72.9955	87.396	407.186	802.454	36.746	402.22	248.284	124.639	53.823	27.3112	1277.96
TCGA.MT.A67A.01A.11R.A30B.07	Negative	oral tongue	85	female	t1	n0	stage i	0	914	1792.13	1187.69	509.586	153.38	120.081	210.898	342.079	1749.75	1676.08	70.6357	531.786	260.343	113.017	46.9627	17.1544	2356.08
TCGA.MT.A67D.01A.31R.A30B.07	Negative	floor of mouth	55	male	t2	n0	stage ii	0	56	1348.96	2011.36	1823.39	921.875	759.47	289.773	146.307	611.742	579.545	62.5	816.288	539.299	253.788	177.921	87.1212	1164.63
TCGA.MT.A67F.01A.11R.A30B.07	Negative	oral cavity	60	female	t4	n0	stage iva	0	384	1078.8	1265.82	926.748	283.574	385.683	651.498	2053.27	17891.8	5004.99	502.22	3520.53	2208.1	824.639	132.209	547.725	6322.79
TCGA.MT.A7BN.01A.12R.A34R.07	Negative	floor of mouth	74	male	t2	n2b	stage iva	0	469	1324.44	824.444	304.444	451.111	711.111	663.333	362.222	383.333	1557.78	233.333	3226.67	1801.11	630	60.2333	54.4444	1304.37
TCGA.MZ.A7D7.01A.21R.A34R.07	Negative	base of tongue	51	male	t3	n2b	stage iva	0	547	488.372	442.507	930.879	111.757	105.943	65.8915	33.5917	706.072	337.855	3.876	111.757	146.641	33.5917	80.4651	30.3618	412.771
TCGA.P3.A5Q6.01A.11R.A28V.07	Negative	tonsil	49	male	t3	n0	stage iii	1	480	1212.73	762.093	640.178	156.466	57.7493	57.2557	21.7177	115.499	567.127	9.8717	670.286	388.45	134.748	20.232	32.5765	746.214
TCGA.P3.A5QA.01A.11R.A28V.07	Negative	oral tongue	41	male	t2	n0	stage ii	0	1825	1381.81	2179.81	720.072	202.172	318.399	124.242	42.7501	594.493	412.805	47.6485	161.649	71.6954	26.7188	66.6456	32.0626	1206.1
TCGA.P3.A6SX.01A.11R.A34R.07	Negative	tonsil	67	male	t4	n0	stage iva	1	1430	1773.13	1807.82	506.778	30.303	35.8852	24.3222	34.2903	24.7209	91.3078	16.3477	80.1435	51.4354	24.7209	7.9386	3.9872	413.768
TCGA.P3.A6T0.01A.12R.A34R.07	Negative	floor of mouth	47	female	t4	n2b	stage iva	0	578	1984.08	1956.9	924.975	13.9497	49.7183	41.4915	22.5342	12.8767	38.6301	20.7458	158.812	114.459	44.353	68.0104	18.9573	576.432
TCGA.P3.A6T2.01A.11R.A34R.07	Negative	buccal mucosa	45	male	t2	n0	stage ii	0	1825	2587.17	3124.84	746.879	115.368	160.568	150.237	48.644	1475.68	425.312	19.802	247.094	131.296	58.9755	50.3358	54.6707	1669.52
TCGA.P3.A6T3.01A.11R.A34R.07	Negative	oral cavity	49	male	t4	n1	stage iva	1	577	1066.97	1715.26	447.808	21.1338	36.5558	32.5575	17.1355	271.312	584.321	0.5712	134.228	91.9606	38.8405	46.0831	8.5678	949.69
TCGA.P3.A6T4.01A.11R.A34R.07	Negative	floor of mouth	54	male	t4	n1	stage iva	1	62	3335.22	794.075	662.339	85.2102	14.6373	24.5698	118.667	212.764	322.544	22.4788	558.309	304.77	97.7564	50.389	19.3422	1136.73
TCGA.P3.A6T5.01A.11R.A34R.07	Negative	alveolar ridge	79	female	t4	n0	stage iva	1	882	1225.63	2028.05	492.757	214.625	209.99	165.488	64.4339	241.511	140.92	12.0524	509.908	435.74	132.576	67.1364	42.6469	1346.76
TCGA.P3.A6T7.01A.11R.A34R.07	Negative	floor of mouth	55	male	t3	n1	stage iii	1	487	1636.47	2236.74	512.495	87.2851	64.3667	116.543	152.627	2960.38	3295.87	3.4134	320.858	184.81	77.5326	85.1445	17.0669	1782.55
TCGA.P3.A6T8.01A.11R.A34R.07	Negative	floor of mouth	54	male	t4a	n0	stage iva	0	400	2909.34	1328.84	678.432	376.128	70.5914	31.7931	4.3109	114.24	41.4927	1.6166	142.261	131.483	32.8708	35.0694	42.0315	1135.26
TCGA.QK.A64Z.01A.11R.A30B.07	Negative	hard palate	79	female	t2	n0	stage ii	1	641	2048.69	1627	473.932	92.3623	122.453	126.632	106.154	1840.14	1777.45	24.2399	328.074	287.953	86.9293	43.7739	20.0606	2453.69
TCGA.QK.A652.01A.11R.A30B.07	Negative	oral tongue	60	male	t2	n0	stage ii	0	645	1301.99	910.757	496.414	478.486	58.9641	101.992	203.586	2654.98	3053.39	100.797	940.239	810.359	343.426	111.868	110.359	2559.92
TCGA.QK.A6IG.01A.11R.A31N.07	Negative	buccal mucosa	69	male	t2	n0	stage ii	1	222	1000.59	2619.39	497.636	333.924	446.217	370.567	291.371	4170.21	1036.05	55.5556	858.156	395.39	147.163	104.817	70.331	5013.22
TCGA.QK.A6IH.01A.11R.A31N.07	Negative	alveolar ridge	65	female	t4a	n1	stage iva	0	653	768.16	1611.99	315.981	332.325	167.675	62.954	61.138	216.707	115.617	3.0266	428.571	318.402	85.9564	12.2579	18.1598	994.37
TCGA.QK.A6II.01A.11R.A31N.07	Negative	floor of mouth	52	male	t3	n0	stage iii	1	284	711.287	858.701	405.222	140.142	217.485	109.073	59.4943	980.334	302.099	13.221	2386.38	988.266	70.0711	137.809	21.8146	5887.74
TCGA.QK.A6IJ.01A.11R.A31N.07	Negative	floor of mouth	71	male	t2	n0	stage ii	0	387	704.513	1116.36	341.326	358.251	796.192	155.148	41.6079	1978.14	798.308	18.3357	3952.05	1162.91	1001.41	142.849	93.7941	3283.42
TCGA.QK.A6VB.01A.12R.A34R.07	Negative	floor of mouth	66	male	t4a	n0	stage iva	0	641	883.462	1814.92	1489.33	66.461	64.447	29.5382	22.825	47.664	133.593	0.6713	407.829	108.419	26.5173	16.8636	2.014	504.993
TCGA.QK.A6VC.01A.23R.A34R.07	Negative	hypopharynx	62	female	t4a	n2c	stage iva	0	600	1128.7	2064.65	3787.31	413.293	163.142	216.314	513.595	4587.31	2501.51	169.184	2985.5	1462.24	708.761	170.465	172.81	10409.2
TCGA.QK.A8Z7.01A.11R.A39I.07	Negative	floor of mouth	59	male	t4a	n2c	stage iva	0	392	1795	2377.19	1792.36	79.269	32.148	21.1384	39.1941	71.7825	483.541	11.8903	237.367	240.009	126.39	98.0909	21.1384	334.889
TCGA.QK.A8Z8.01A.11R.A39I.07	Negative	larynx	60	female	t3	n1	stage ivc	1	171	1578.15	1318.33	7110.07	138.298	41.7349	36.0065	56.0556	132.979	75.2864	14.73	4395.25	2414.08	2352.7	389.767	24.9591	1438.82
TCGA.QK.A8Z9.01B.11R.A39I.07	Negative	floor of mouth	56	male	t4a	n2b	stage iva	1	449	2222.61	1120.56	577.289	273.137	91.5458	125.062	229.615	826.913	2577.29	74.037	1476.74	1324.16	799.9	91.2806	100.55	1371.76
TCGA.QK.A8ZA.01A.11R.A39I.07	Negative	oropharynx	60	male	t2	n2b	stage iva	1	371	3699.15	2042.48	640.864	192.407	121.365	109.031	37.4948	165.766	111.498	1.9734	132.218	119.391	41.4416	236.439	25.161	1230.32
TCGA.QK.A8ZB.01A.11R.A39I.07	Negative	larynx	68	male	t4a	n0	stage iva	0	542	2000.33	1328.23	2895.81	497.004	63.5819	51.9308	48.9348	298.602	551.598	15.6458	574.234	387.816	126.831	165.406	38.2823	1078.68
TCGA.QK.AA3J.01A.11R.A39I.07	Negative	larynx	69	male	t1	n0	stage i	0	466	1399.89	1904.82	2776.14	300.726	55.155	77.1514	91.925	175.643	289.236	15.102	390.353	198.624	68.9438	63.6581	31.1889	3118.85
TCGA.QK.AA3K.01A.11R.A39I.07	Negative	oral tongue	60	male	t3	n2b	stage iva	0	253	1659.84	823.571	839.802	364.15	218.066	232.181	712.774	1062.1	743.119	147.495	1229.36	774.171	683.133	72.597	75.5116	879.118
TCGA.RS.A6TO.01A.32R.A34R.07	Negative	oral cavity	82	female	t4	n2c	stage iva	1	387	1050.4	1157.6	676	651.2	254.4	283.2	308.8	2172	3760	43.2	2236.8	1418.4	852	320.08	77.6	3795.26
TCGA.T2.A6WX.01A.12R.A34R.07	Negative	oral tongue	73	female	t3	n0	stage iii	1	209	1315.66	1969.4	935.237	387.047	998.98	1334.52	2096.89	26659.4	11745	765.426	3885.77	2579.81	819.99	351.05	157.063	9515.09
TCGA.T2.A6WZ.01A.21R.A34R.07	Negative	oral tongue	53	male	t3	n2b	stage iva	1	484	1043.67	945.129	321.389	1260.92	117.581	138.858	95.1848	230.683	152.296	79.5073	1348.26	466.965	181.411	183.595	35.8343	952.9
TCGA.T2.A6X2.01A.12R.A34R.07	Negative	alveolar ridge	82	male	t3	n0	stage iii	0	987	1710.11	1228.2	905.865	183.396	100.828	222.298	389.816	8995.93	8100.38	30.169	1185.33	1009.87	452.535	62.3626	65.8955	5158.51
TCGA.T3.A92M.01A.31R.A39I.07	Negative	larynx	52	male	t4a	n2c	stage iva	0	417	2095.95	1978.35	4336.41	268.946	201.937	226.097	398.86	2625.19	2231.34	146.325	1247.18	1342.91	546.097	114.238	122.165	2826.22
TCGA.TN.A7HJ.01A.12R.A34R.07	Negative	larynx	51	male	t3	nx	stage iii	0	403	1687.16	2237.68	1308.72	251.195	27.0315	17.1419	31.6466	294.05	79.7758	27.6908	332.949	228.779	129.883	85.6107	35.6024	1018.43
TCGA.UF.A718.01A.22R.A34R.07	Negative	larynx	62	male	t4a	n0	stage iva	0	1825	2046.52	2027.91	918.317	374.337	119.009	114.681	227.632	352.267	793.249	99.102	1387.43	643.514	286.054	32.2449	94.3417	1539.3
TCGA.UF.A719.01A.12R.A34R.07	Negative	floor of mouth	54	male	t3	n0	stage iii	0	1663	1752.71	3041.72	1560.38	103.46	99.7286	85.4817	54.6133	90.2307	23.7449	7.8019	336.839	120.081	38.3311	100.529	23.7449	2916.75
TCGA.UF.A71A.01A.22R.A34R.07	Negative	floor of mouth	67	male	t3	n2a	stage iva	1	86	1881.49	1367.42	689.284	101.654	53.502	26.3051	19.1715	46.8142	119.042	11.1462	327.254	285.344	131.972	61.8706	4.4585	463.675
TCGA.UF.A71B.01A.12R.A34R.07	Negative	alveolar ridge	50	male	t4a	n1	stage iva	0	1506	1280.2	2074.85	1094.07	551.018	146.293	128.077	96.7696	269.816	220.293	46.1079	490.11	383.094	128.647	99.2799	50.0925	1072.84
TCGA.UF.A71D.01A.12R.A34R.07	Negative	larynx	54	female	t4a	n1	stage iva	0	1461	880.126	2320.19	1280.76	133.281	39.4322	24.4479	92.2713	76.4984	88.3281	37.8549	359.622	181.388	104.89	38.8328	23.6593	787.792
TCGA.UF.A71E.01A.31R.A34R.07	Negative	floor of mouth	63	male	t4	n0	stage iva	1	1504	1655.62	1481.86	671.742	82.4004	78.3699	34.0349	22.8392	13.8827	12.5392	12.5392	140.17	117.779	59.5611	57.2593	7.1652	721.37
TCGA.UF.A7J9.01A.12R.A34R.07	Negative	larynx	75	male	t4a	n0	stage iva	0	1358	1730.88	2014.27	1771.7	447.88	207.689	97.1066	43.5989	376.536	408.64	22.5922	653.587	628.617	304.399	21.8589	48.7515	865.331
TCGA.UF.A7JA.01A.12R.A34R.07	Negative	buccal mucosa	66	female	t4a	n1	stage iva	0	1825	2339.33	2802	770	332.667	65.3333	74.6667	84	254.667	286	2.6667	494	272	257.333	60.7133	10	1324.3
TCGA.UF.A7JC.01A.21R.A34R.07	Negative	floor of mouth	42	male	t3	n1	stage iii	1	546	1744.97	3464.08	1053.16	30.1724	32.3276	35.2011	22.9885	332.615	348.42	2.8736	104.885	73.2759	25.1437	57.8161	9.3391	846.53
TCGA.UF.A7JD.01A.11R.A34R.07	Negative	buccal mucosa	71	male	t4a	n0	stage iva	1	739	1840.26	1837.35	725.018	901.532	781.182	557.987	45.9519	149.526	180.89	11.6703	496.718	201.313	70.7513	100.35	32.8228	922.932
TCGA.UF.A7JF.01A.11R.A34R.07	Negative	larynx	80	male	t4a	n2b	stage iva	0	1686	528.705	1036.05	724.299	287.717	232.31	147.53	56.0748	144.192	139.519	19.3591	2154.87	960.614	451.268	359.96	40.721	2581.62
TCGA.UF.A7JH.01A.21R.A34R.07	Negative	larynx	59	male	t4a	n0	stage iva	0	896	1306.56	1217.08	1333.5	915.099	268.938	299.949	226.233	2006.1	2524.66	36.0956	1234.37	1028.98	493.137	76.6141	111.845	2105.69
TCGA.UF.A7JJ.01A.11R.A34R.07	Negative	larynx	68	male	t4a	n0	stage iva	0	549	1328.86	1294.93	675.738	392.296	150.557	275.667	710.373	845.379	1789.72	464.393	1927.55	1815.16	836.19	227.362	168.228	1949.02
TCGA.UF.A7JK.01A.11R.A34R.07	Negative	larynx	59	male	t4a	n0	stage iva	1	424	2312.4	1856.03	529.739	88.9383	9.4497	11.6732	11.1173	53.363	74.4858	0.5559	100.612	67.8155	33.3519	91.3841	3.3352	406.209
TCGA.UF.A7JO.01A.11R.A34R.07	Negative	floor of mouth	79	female	t4a	n0	stage iva	1	631	1634.89	2616.78	801.44	241.673	354.106	610.183	705.011	10626	15164.1	169.651	2031.01	2318.3	889.867	138.31	156.847	5674.42
TCGA.UF.A7JS.01A.11R.A34R.07	Negative	oral tongue	59	male	t3	n2b	stage iva	1	680	850.523	464.873	786.248	137.519	973.094	300.448	64.275	1065.77	194.32	85.2018	1153.96	967.115	260.09	67.2646	92.6756	3478.33
TCGA.UF.A7JT.01A.11R.A34R.07	Negative	floor of mouth	72	female	t4a	n0	stage iva	1	993	1590.91	1990.48	786.147	1323.38	1253.25	1226.41	1270.56	35321.6	7944.59	369.264	3470.13	2277.49	1396.1	114.342	152.814	7155.26
TCGA.UF.A7JV.01A.11R.A34R.07	Negative	hypopharynx	62	female	t4a	n2c	stage iva	1	90	1471.88	2510.05	570.989	549.841	1000.1	1036.62	214.938	3307.89	795.924	48.8321	1198.5	837.451	379.89	84.5064	143.805	1846.6
TCGA.WA.A7GZ.01A.11R.A34R.07	Negative	floor of mouth	58	male	t2	n0	stage ii	1	625	1654.86	1428.94	2218.14	117.927	34.9892	23.3261	14.6868	534.341	167.603	0.8639	163.715	131.75	38.8769	43.9136	19.0065	423.659
TCGA.WA.A7H4.01A.21R.A34R.07	Negative	oral tongue	69	male	t2	n0	stage ii	0	443	2165.06	2957.53	1149.04	351.763	63.3013	46.4744	33.6538	187.5	212.34	41.6667	532.853	472.756	220.353	47.9567	72.1154	918.005

## Sheet: Normal RNAseq Data
TCGA_Barcode	HPV_Status	NSD1	NSD2	NSD3	CCL2	CCL3	CCL4	CD8A	CXCL10	CXCL9	GZMK	HLA-DMA	HLA-DMB	HLA-DOA	HLA-DOB	ICOS	IRF1
TCGA-CV-6933-11A-01R-1915-07	Normal	2004.39	561.029	1144.02	492.626	64.01	102.918	464.387	247.882	197.678	104.173	1794.79	523.376	366.489	58.9896	1.8826	788.064
TCGA-CV-6934-11A-01R-1915-07	Normal	1852.57	1314.52	1704.77	761.922	58.9734	74.9909	290.499	130.324	1041.14	19.6578	2667.27	1408.08	424.463	37.9396	10.1929	5914.53
TCGA-CV-6935-11A-01R-1915-07	Normal	2571.13	1013.51	955.678	1383.71	52.3428	82.3132	91.1777	66.2727	118.193	10.9751	612.917	343.183	235.964	33.816	13.5078	661.013
TCGA-CV-6936-11A-01R-1915-07	Normal	2766.31	1097.44	1230.16	3320.11	252.645	590.829	376.102	350.529	405.644	61.2875	1205.47	893.298	699.735	34.0344	67.0194	1560.96
TCGA-CV-6939-11A-01R-1915-07	Normal	1737.21	771.032	705.117	1023.42	62.4458	27.7537	32.0902	21.6826	31.2229	9.5403	646.14	405.898	213.357	18.4909	4.3365	683.365
TCGA-CV-6955-11A-01R-2016-07	Normal	2808.76	1299.76	1160.42	236.769	108.519	211.284	529.442	1448.98	2275.61	149.214	1430.89	1083.14	876.375	75.1084	99.887	3177.24
TCGA-CV-6956-11A-01R-2016-07	Normal	1972.15	1198.3	741.023	660.706	17.5876	63.3153	94.9729	241.536	284.919	70.9365	1775.17	680.053	238.605	44.0569	12.3113	2331.32
TCGA-CV-6959-11A-01R-1915-07	Normal	2813.46	1305.07	862.559	566.239	32.3115	94.1762	422.019	2268.5	4526.76	195.839	1221.93	872.016	834.582	102.707	49.6494	1693.41
TCGA-CV-6960-11A-01R-2016-07	Normal	3608.51	1583.2	1131.39	938.072	9.1546	17.2321	37.1567	19.3861	25.8481	10.2316	376.952	260.097	175.552	17.0867	5.385	472.779
TCGA-CV-6961-11A-01R-1915-07	Normal	1934.49	722.691	752.574	957.489	18.296	19.5157	89.6503	115.874	118.314	11.5875	470.207	341.525	328.718	30.0603	7.3184	468.938
TCGA-CV-6962-11A-01R-1915-07	Normal	2977.47	1162.14	1282.8	2240.74	96.6837	123.755	122.595	267.621	636.179	44.0878	550.324	290.051	355.409	31.5189	13.5357	1869.32
TCGA-CV-7091-11A-01R-2016-07	Normal	1709.22	946.414	717.1	3947.2	84.3184	77.2262	102.443	124.507	137.116	59.8897	679.275	313.633	314.421	17.6123	5.5162	1943.06
TCGA-CV-7101-11A-01R-2016-07	Normal	2828.24	1762.48	1431.72	273.114	30.9478	31.3346	32.882	38.2979	37.5242	12.3791	458.414	168.279	107.543	8.5687	5.4159	1095.51
TCGA-CV-7103-11A-01R-2016-07	Normal	3220.84	1447.66	996.786	704.316	75.7576	79.8898	232.323	108.356	270.432	79.8898	595.041	401.286	555.556	33.7649	32.5987	830.5
TCGA-CV-7177-11A-01R-2016-07	Normal	2862.19	1409.05	1134.48	557.878	54.4982	80.7072	91.9397	358.19	321.997	7.9043	459.282	183.047	249.194	21.6079	15.8086	1462.66
TCGA-CV-7178-11A-01R-2016-07	Normal	1574.69	801.235	887.037	483.951	97.5309	87.6543	264.815	48.1481	108.025	20.3704	779.012	537.037	338.889	45.679	3.0864	881.185
TCGA-CV-7183-11A-01R-2016-07	Normal	1050.48	483.173	795.673	78.125	30.649	32.4519	130.409	115.385	34.2548	28.2452	514.423	467.548	109.375	34.399	9.6154	675.445
TCGA-CV-7235-11A-01R-2016-07	Normal	1998.87	916.572	1184.6	2918.08	124.575	145.338	380.521	238.203	1009.44	117.025	4710.08	3036.62	2148.36	149.06	71.3477	2037.6
TCGA-CV-7238-11A-01R-2016-07	Normal	1948.77	926.535	831.319	1929.92	49.7825	49.2992	189.947	47.3659	34.7994	39.6327	567.907	378.927	501.208	52.5326	9.6665	1514.17
TCGA-CV-7242-11A-01R-2016-07	Normal	2136.17	1309.51	1014.78	2838.44	98.1169	110.092	106.615	432.641	495.992	68.3728	1011.3	572.091	343.023	49.1859	14.2926	1434.64
TCGA-CV-7245-11A-01R-2016-07	Normal	2210.78	1062.62	888.804	8370.08	311.236	440.531	72.3895	19.3555	31.3559	16.6457	725.443	500.533	432.401	20.2265	8.1293	4068.31
TCGA-CV-7250-11A-01R-2016-07	Normal	1913.93	1207.37	970.229	305.362	67.1364	104.495	418.519	1016.79	1077.97	78.5062	1534.93	1215.49	756.367	88.7987	47.1037	4361.78
TCGA-CV-7252-11A-01R-2016-07	Normal	3315.82	1456.62	1042.14	1660.88	71.3932	105.107	223.104	16.3609	23.7977	89.2414	471.492	291.026	357.957	29.3704	28.2598	647.962
TCGA-CV-7255-11A-01R-2016-07	Normal	2627.05	1673.25	1299.45	861.823	228.895	356.993	173.457	312.474	567.829	53.3389	672.407	402.772	376.733	22.2806	140.697	2082.65
TCGA-CV-7261-11A-01R-2016-07	Normal	2954.55	1659.99	1391.2	120.616	35.791	39.0122	64.0659	10.3794	12.5268	23.622	226.199	152.112	107.015	5.9377	8.2319	379.667
TCGA-CV-7406-11A-01R-2081-07	Normal	1388.73	945.915	669.859	4820.85	112.113	99.7183	86.7606	65.9155	53.5211	19.1549	448.451	259.718	132.394	38.0958	30.4225	1522.75
TCGA-CV-7416-11A-01R-2081-07	Normal	2125.12	1641.32	881.256	1372.42	25.0245	35.8194	46.1237	45.1423	51.5211	10.7949	343.965	202.65	288.518	28.3072	10.3042	556.879
TCGA-CV-7423-11A-01R-2081-07	Normal	1843.64	1126.31	854.63	1519.67	90.8869	123.137	316.638	2567.8	3203.52	123.137	795.993	454.923	250.183	72.4359	44.4662	2198.78
TCGA-CV-7424-11A-01R-2081-07	Normal	3758.42	1447.26	1517.29	1621.01	38.9497	63.4573	103.282	58.6433	57.7681	11.3786	795.186	277.462	221.444	17.4048	8.7527	1658.06
TCGA-CV-7425-11A-01R-2081-07	Normal	1692.58	1006.14	399.488	249.616	66.4962	158.056	495.141	5846.55	8201.53	237.34	1396.93	1069.57	561.637	73.3811	145.78	2764.32
TCGA-CV-7432-11A-01R-2132-07	Normal	1964.58	862.616	1080.76	1067.34	164.473	128.548	164.473	92.6242	233.725	48.4762	4021.79	1283.75	525.88	95.9352	8.2236	1477.15
TCGA-CV-7434-11A-01R-2132-07	Normal	2219.9	771.877	1161.93	3727.37	34.4054	35.5273	143.231	198.953	480.18	52.73	1616.68	761.406	573.672	120.568	26.552	2284.23
TCGA-CV-7437-11A-01R-2132-07	Normal	2329.24	1573.97	1168.16	671.956	44.8645	39.8046	81.6332	53.9724	114.691	48.2378	613.598	412.551	343.399	64.8411	24.2876	1305.39
TCGA-CV-7438-11A-01R-2132-07	Normal	2520.49	1251.37	943.534	804.645	29.1439	63.2969	336.066	724.499	1595.17	220.856	1132.97	709.016	814.663	104.964	73.3151	1483.23
TCGA-CV-7440-11A-01R-2187-07	Normal	2340.05	1159.95	1411.25	520.156	5.8518	13.6541	56.567	27.6333	37.7113	21.4564	578.674	356.957	259.428	12.0969	26.658	1443.3
TCGA-H7-A6C4-11A-21R-A466-07	Normal	1463.92	996.75	562.514	1111.16	144.745	375.298	257.421	393.5	569.447	155.146	674.323	388.299	292.091	55.1506	34.6696	855.116
TCGA-HD-8635-11A-01R-2403-07	Normal	3491.12	1530.57	1119	648.915	34.8455	82.8402	407.627	1026.96	1152.53	118.343	1071.01	750.164	275.477	55.9237	59.8291	4175.77
TCGA-HD-A6HZ-11A-11R-A31N-07	Normal	739.726	529.265	417.186	3174.35	232.877	72.2291	41.0959	17.4346	26.1519	32.3786	1016.19	391.034	341.22	31.1333	1.2453	1002.47
TCGA-HD-A6I0-11A-11R-A31N-07	Normal	789.676	659.476	413.713	1610.17	175.655	110.94	177.966	124.807	67.7966	150.231	1960.71	835.131	470.724	62.8814	107.088	802.681
TCGA-WA-A7GZ-11A-11R-A34R-07	Normal	2429.4	1403.72	1150.19	63.543	10.2696	19.2555	69.3196	20.5392	34.018	32.0924	288.832	213.094	114.249	19.4801	1.2837	221.264
TCGA-CV-6938-11A-01R-1915-07	Normal	2653.33	1036.45	1020.6	2472.66	271.791	205.23	45.9588	37.6387	85.1823	27.3376	954.437	715.927	556.26	70.5547	22.9794	596.91
TCGA-CV-6943-11A-01R-1915-07	Normal	2202.35	1216.66	984.159	793.051	80.7358	107.818	328.564	1048.03	1224.83	52.6316	590.7	464.997	320.388	40.9198	17.8845	1673.36
TCGA-CV-7097-11A-01R-2016-07	Normal	1323.78	657.643	749.469	14393.3	735.669	647.028	246.285	276.539	286.093	97.6645	1576.43	1479.3	615.181	193.025	24.9469	3864.33
